# Supplementary material for: Anterior cingulate cortex provides the neural substrates for feedback-driven iteration of decision and value representation
Source: Nat Commun. 2024 Jul 17;15:6020. doi: 10.1038/s41467-024-50388-9 (PMC11255269; doi:10.1038/s41467-024-50388-9)
Supplement: Supplementary file 4 — Source Data [file 41467_2024_50388_MOESM4_ESM.xlsx]

## Sheet: fig1
i	Stable	Uncertain	Reverse	Re-stable
	4.05972	2.64616	-1.00353	2.7952
	3.51464	2.8796	-0.578579	1.60339
	3.36548	2.75162	-0.718872	3.19813
	3.50266	2.35358	-0.963502	2.75543
	2.74741	2.47993	-1.33294	1.65565
j	Stable		Uncertain		Reversal		Re-stable
	go	nogo	go	nogo	go	nogo	go	nogo		k	Stable	Uncertain	Reversal	Re-stable		l		PC1	PC2
	24.5538	13.5878	21.3209	17.1688	10.7274	14.188	87.1923	13.5121			102.674	121.282	72.7607	570.816		Go	Stable	4.05058	22.183
	23.4555	10.9504	21.021	16.7971	12.8202	9.1759	48.4307	17.5948			100.651	124.427	49.3448	321.04			Uncertain	5.85772	18.5552
	23.2467	11.3323	22.0037	14.3332	10.9677	12.5553	52.5888	12.6836			119.469	123.781	54.7583	331.496			Reversal	-10.7549	-6.24445
	22.6966	11.3206	16.9634	14.2539	8.75466	10.1781	23.6786	11.7629			149.214	92.542	42.1684	145.855			Re-stable	39.3549	-12.2015
	24.1701	9.45819	28.8305	15.4579	11.862	14.8961	28.3357	11.5648			153.503	214.456	57.6455	161.197		No-go	Stable	-9.82966	-5.32615
	24.4274	10.8351	18.8844	15.7187	11.4171	10.2009	47.0073	10.3581			138.177	115.092	29.0121	264.188			Uncertain	-9.4239	-6.52468
	47.2414	14.9868	48.2068	17.4669	11.7776	12.8826	58.1987	15.6495			336.593	356.058	73.3165	314.099			Reversal	-8.42979	-5.17081
	25.0059	12.648	21.6404	17.0176	12.7089	10.6973	71.5771	14.1934			173.734	187.566	68.1522	398.648			Re-stable	-10.825	-5.27062
	19.1934	10.8469	16.6892	12.8679	10.5127	11.5733	23.3645	11.5337			103.877	77.5331	24.9888	137.426
	22.3391	10.3804	16.6487	12.1987	10.5437	12.7233	26.3318	10.4915			161.938	88.3096	44.1772	185.012
	29.3436	12.6269	22.8239	22.6772	13.5389	11.71	46.9896	11.3318			147.027	193.93	66.5474	293.477
	21.8643	16.3586	20.2321	22.4183	9.88712	14.2765	67.9508	11.619			108.787	114.267	55.1267	479.073
	21.572	11.7471	17.2915	14.8059	10.5927	17.6784	22.2962	9.96318			174.645	104.309	79.7437	189.577
	43.6199	14.5276	43.272	16.8887	12.2638	15.1932	29.0707	14.5034			340.604	336.135	60.3416	181.703
	19.9838	12.9907	16.1231	23.354	11.8671	9.63424	50.6518	15.62			100.347	135.184	55.1203	318.85
	21.9893	12.2562	18.671	12.5905	11.1731	14.2095	26.1866	9.18561			153.213	185.158	58.9465	143.698
	34.0231	10.6425	15.3256	13.5113	10.5377	10.1855	37.8813	11.2228			234.882	98.9157	35.1215	208.517
	21.4233	11.5654	16.7962	16.3557	11.2647	10.4426	22.3565	11.0795			133.371	128.169	37.6695	148.123
	20.9092	13.1386	18.8883	17.1893	10.966	11.0108	24.9339	10.3992			119.614	92.1945	44.2044	153.121
	25.4189	12.6443	21.0666	14.9729	11.8293	13.2221	73.5675	9.59257			160.587	118.182	71.0872	497.656
	19.6189	11.9938	15.5031	15.4673	11.3108	10.9244	52.6476	13.1594			123.457	64.9466	20.3852	329.37
	23.5886	13.1046	24.7955	16.4124	11.1499	13.3637	70.3477	11.391			127.581	126.777	79.5644	494.54
	21.5068	11.2093	20.3873	15.6471	10.8435	16.8216	22.0175	12.9479			145.646	108.779	72.3748	135.281
	19.3151	13.9191	17.7763	16.6307	12.307	14.3833	66.8183	13.5448			78.979	94.3562	61.5944	462.341
	18.4556	11.7945	19.0122	21.666	10.1798	10.8051	22.407	11.308			104.924	150.249	38.175	135.518
	19.1263	11.1492	16.6016	15.4364	12.727	12.4142	38.2848	11.1905			108.952	63.335	46.8987	223.278
	20.4553	12.9974	15.9856	14.8615	10.8005	10.9077	40.7377	10.6068			120.716	87.0641	62.4531	243.434
	41.4407	14.7223	43.249	17.382	11.359	14.6625	27.8563	15.6294			319.101	320.952	49.6342	135.153
	18.4329	11.3684	15.1599	17.6845	11.38	13.5506	24.8515	10.1598			148.426	193.744	30.7269	138.723
	25.2066	10.2721	18.2598	14.1246	9.97109	9.55346	30.8229	11.1901			163.173	141.368	43.3154	175.922
	19.9727	12.314	19.1495	12.7159	11.1324	11.5387	24.3342	10.9981			105.893	96.6292	47.7031	151.109
	14.9713	10.6496	13.206	13.8067	10.595	10.518	23.2023	8.52273			91.4795	110.588	34.8639	150.726
	18.2097	12.1226	17.2272	17.4267	9.89046	12.5285	50.9335	12.5305			132.915	75.5169	48.7914	316.536
	24.0221	12.6382	18.6642	15.4435	10.6968	12.8574	22.2483	12.1912			113.502	119.635	55.3305	140.941
	19.3453	10.0253	16.4105	14.854	10.8125	10.9147	23.4848	12.7739			119.21	92.8843	22.3946	149.518
	43.544	15.2149	42.3782	16.2429	12.4944	12.7007	29.2468	19.8827			325.429	342.757	69.3784	159.453
	47.6848	12.7797	47.8585	19.1908	11.7487	17.8048	59.8846	15.21			343.141	351.119	60.4913	343.34
	20.7185	11.7638	18.4981	24.7246	10.7105	11.4562	25.5754	12.3175			152.786	187.595	52.7656	139.309
	16.2102	12.2325	13.427	16.5464	9.58187	10.3004	18.3846	13.8911			82.4056	142.255	46.9888	155.812
	25.9694	11.7341	14.9166	13.2827	7.52435	10.1291	19.8982	12.1715			198.241	83.7412	33.2814	125.339
	38.6798	14.2707	18.4332	14.0311	11.9318	17.3427	22.3869	10.9467			285.706	107.613	45.9876	124.851
	18.0192	13.6551	13.5145	17.588	10.8602	9.14455	21.6561	10.1609			77.3838	59.6681	35.7347	122.897
	21.7005	11.2053	18.1249	13.77	11.2266	11.2193	30.8493	12.1081			141.86	117.945	55.4809	171.207
	21.4731	12.3432	16.8448	12.916	9.9736	10.2767	19.4164	7.61131			105.741	101.742	37.3032	118.616
	19.1189	13.8923	15.0027	12.7512	11.6943	12.6092	21.1585	8.94853			112.87	78.6334	51.5357	118.946
	41.9725	14.6547	42.1319	18.2513	11.3203	15.0928	29.4273	14.8524			335.019	352.298	61.3905	148.892
	36.3594	13.8866	16.3816	15.6795	12.2646	12.5889	18.703	9.98358			251.713	111.033	29.7341	125.024
	21.9498	13.5028	21.0061	15.6269	9.62412	13.9779	69.4066	9.82451			97.0876	122.359	54.6806	489.423
	16.416	10.3546	14.9254	14.301	10.7513	9.70176	38.1001	12.4072			96.5361	79.8643	35.3694	213.484
	20.1404	12.312	20.0144	15.6238	10.593	13.8247	18.986	11.6883			98.3858	84.3434	59.6129	101.517
	21.1856	11.3768	18.2326	15.7494	11.4058	13.7336	25.1679	11.7321			163.024	199.035	56.985	144.895
	17.8579	12.899	17.9875	15.3366	12.7902	11.994	20.2052	16.7595			85.4577	95.4915	35.1453	94.3295
	18.3598	11.6909	15.9938	13.1617	11.841	12.3254	22.72	11.0724			85.9937	59.7907	60.6759	128.807
	23.4489	13.5346	23.9159	15.2613	10.4384	11.9993	73.3579	10.7812			115.808	145.77	64.0152	518.445
	23.219	11.219	22.6534	17.7685	10.7776	10.0366	24.4498	10.3863			99.0886	161.789	66.4244	153.649
	25.0256	11.3786	22.1915	15.6557	9.59652	14.9246	29.0954	7.91846			156.659	168.444	63.5327	192.071
	21.4225	13.2282	21.0501	23.2329	10.5342	13.5565	70.0347	11.7804			111.109	171.031	53.4145	474.254
	19.5369	12.7884	16.0527	19.758	12.5857	11.7361	28.2189	8.4207			166.264	139.923	53.9279	193.146
	20.1449	11.8974	14.8416	16.1355	10.5992	10.5094	20.8464	10.8007			124.844	78.4353	31.6003	170.808
	22.1977	10.2883	18.1072	14.3607	10.7479	11.3949	23.2088	11.1098			123.926	83.8896	44.8689	120.693
	23.2186	11.7964	22.4391	17.4877	12.3478	11.3079	49.8906	18.8283			157.328	173.476	71.2397	307.151
	18.5781	14.11	17.3825	12.9992	11.8865	11.7448	51.9422	17.6029			89.5747	62.1276	43.5949	283.078
	18.8975	10.5278	14.8782	16.8117	10.1626	11.1513	19.2689	11.4872			133.034	160.05	57.5281	126.243
	21.3526	9.71246	20.4722	15.8717	9.79131	13.5909	27.2201	11.2481			135.843	176.184	52.2508	148.495
	44.8043	14.1365	45.3421	20.0942	11.3843	15.3984	56.8932	15.4708			330.95	331.451	75.0651	320.432
	43.7391	13.9696	41.4633	17.3098	11.3012	20.8428	27.6335	16.415			338.336	334.734	94.4961	138.475
	19.247	9.72019	14.0673	15.0263	11.196	8.87376	43.4109	10.6865			112.14	69.9075	56.911	222.34
	18.8264	13.5833	15.2215	15.4548	9.74346	9.87224	22.542	10.5516			124.438	93.7333	44.0806	118.819
	21.2604	12.0845	16.5524	15.6876	11.9798	9.40247	40.2056	11.9031			149.777	170.529	59.0619	259.198
	22.4781	14.3636	19.514	15.3421	11.745	12.9777	68.5853	13.1259			110.702	109.297	58.3705	483.58
	20.2409	10.9794	18.7832	13.1428	11.0958	11.7114	24.7817	10.2762			105.536	98.5851	47.2798	174.591
	30.2688	13.2487	18.3846	17.2792	12.5159	10.2544	34.9251	12.1507			210.024	85.4267	56.7976	212.771
	18.2975	10.4575	21.5205	14.1695	10.5049	12.4158	25.4601	11.1538			127.348	158.968	44.3691	161.69
	37.15	10.178	18.3947	13.7468	10.7899	12.388	23.3364	10.3864			248.824	114.549	59.4044	121.91
	37.956	12.8885	19.7472	18.123	10.4966	10.0413	26.5601	11.881			252.881	94.1703	57.0118	150.324
	17.0398	11.5426	15.129	14.1163	8.48339	17.2762	20.356	12.1931			95.8247	82.9171	69.1018	123.125
	23.3509	11.0809	18.9234	17.7526	12.79	12.466	23.6448	16.8076			112.653	90.2884	34.1324	88.4446
	20.1055	12.0751	18.0215	14.6063	12.4856	11.0569	27.4391	16.2689			106.104	114.114	55.2813	117.091
	44.7142	14.6606	44.0777	20.8048	11.492	15.4197	34.8439	16.3291			336.676	340.598	88.8683	173.785
	44.753	14.7347	48.3153	18.5039	12.8583	17.3777	83.8745	14.9634			322.501	364.543	83.2105	517.963
	19.6322	10.9516	16.2225	25.4093	11.0942	12.6896	26.4568	10.6076			150.721	159.703	62.9053	152.344
	43.103	10.4355	20.7571	25.0916	8.97059	10.4459	25.1794	11.4993			294.68	149.09	53.7455	157.094
	21.9886	12.143	18.8164	14.759	12.7149	10.2277	62.4438	12.9026			174.348	185.868	33.5293	392.183
	17.9381	10.7545	19.7953	14.4436	9.97993	15.0192	27.5085	11.9444			129.292	143.756	47.1468	124.969
	19.9356	10.672	19.5188	15.2946	10.8879	9.7469	21.9885	12.8			108.964	102.881	34.4027	96.0474
	26.6157	11.0801	20.6679	16.721	9.0043	10.3996	53.558	12.8478			137.596	109.695	40.7623	333.013
	21.066	10.4195	15.4134	15.9419	9.23908	11.9907	20.491	9.01144			98.2954	98.2354	40.5999	127.5
	17.9691	12.9175	17.7594	14.0207	13.1565	13.1018	20.6237	7.40923			117.786	115.786	42.4445	122.783
	24.2908	11.7869	19.212	13.8549	9.24287	10.0236	22.0363	13.3698			180.231	141.305	62.1465	242.264
	19.1574	11.0597	19.3341	18.0672	10.5851	12.3179	52.2138	14.2726			88.9351	92.4116	49.1502	319.631
	24.3878	9.87757	17.4707	16.0512	11.6913	17.7156	28.2994	10.8846			93.1785	72.4271	73.3852	182.115
	24.2681	13.3501	16.7552	17.021	9.31758	10.6763	20.8043	12.5312			153.74	118.223	38.292	158.885
	23.9881	9.45694	17.4748	17.2501	11.5263	10.7361	24.207	9.28852			139.433	87.0132	50.9923	153.268
	27.9585	11.3386	17.1451	17.941	10.3856	11.9766	25.1719	13.2119			211.863	92.5227	21.4931	129.729
	22.2683	9.14368	18.5696	15.9706	9.55887	11.1988	26.9658	10.1658			124.385	103.232	34.4012	161.434
	27.4408	11.1237	21.122	15.8738	11.6576	17.3849	53.3512	13.5004			112.746	168.183	61.0196	303.183
	18.8002	9.68853	15.1134	14.5066	12.0539	10.2414	38.2197	12.2813			148.173	81.8662	67.838	237.605
	22.6468	11.1221	17.3389	14.892	9.44118	12.3394	27.8714	9.37987			138.931	129.187	50.8789	160.379
	22.3137	11.7034	19.0387	14.2308	9.83268	10.659	22.562	10.0408			135.749	116.533	46.5382	157.258
	21.0943	12.8152	20.9354	13.4443	11.5708	12.9543	71.0513	10.0063			93.9344	129.91	78.5078	496.852
	20.354	11.8191	18.8398	14.1491	10.2648	12.4782	24.8032	10.5202			126.316	137.32	69.7787	175.756
	27.7449	11.1951	24.8115	16.17	9.82559	10.8551	52.3684	11.2985			168.86	147.299	47.1965	292.416
	19.4559	12.8328	15.5089	15.655	12.5137	11.6776	23.113	10.7136			90.4063	101.51	38.236	146.032
	17.7851	10.6696	17.4216	14.0303	11.0766	12.4105	39.2855	9.41092			82.7242	106.99	55.8813	222.14
	42.7522	15.6174	41.8445	14.8868	13.8133	13.7286	55.5958	20.5984			331.369	339.44	79.9466	302.009
	22.0494	12.0453	16.19	16.3946	11.4632	10.3044	27.772	10.7502			123.805	153.05	30.4994	200.802
	20.6988	12.3854	21.2041	23.1873	11.4403	11.5484	23.8687	10.6758			143.548	178.111	45.1449	170.931
	26.8673	12.3644	15.6287	14.0537	10.0667	11.5149	51.3294	12.4787			203.45	88.3671	39.4509	321.69
	26.032	12.2461	17.1063	15.7384	11.7658	12.6532	51.9987	12.9516			190.472	169.149	52.785	311.471
	24.7275	10.1764	19.4043	15.7239	11.7575	20.0284	30.9053	11.4921			155.413	161.121	80.5085	204.587
	22.4864	11.4486	23.2167	19.0302	10.9148	16.9998	50.3934	13.178			114.018	178.089	59.1027	283.374
	24.1243	12.1949	22.1697	16.5709	10.8589	12.8786	69.6332	9.4793			113.514	121.337	62.2094	480.621
	23.3524	13.2876	23.9089	25.5153	9.29119	13.8407	26.1015	13.1323			181.788	226.433	44.977	145.661
	19.4582	10.6006	15.4931	22.0846	11.9814	11.9224	28.9652	11.528			150.822	160.881	59.2665	118.992
	20.6076	12.2251	15.1622	15.1766	9.97175	10.3661	26.2713	9.82926			128.558	99.8047	29.3212	175.019
	21.7314	13.6342	20.3021	15.1007	9.85921	13.2921	68.3531	11.6709			116.396	127.009	65.2934	488.411
	46.5728	14.7335	46.331	15.9317	12.567	13.4424	55.0695	16.8546			351.958	340.812	49.5707	321.227
	26.3678	11.3535	18.53	13.5485	11.8454	11.5844	28.5107	12.9705			179.855	127.96	29.0975	142.086
	23.484	11.9833	16.063	14.8311	11.0428	12.1984	29.7991	11.2493			167.916	99.963	43.9419	200.551
	21.9755	10.4054	17.5529	16.0707	10.7114	11.5281	23.4699	11.1448			147.205	119.09	29.8657	148.477
	23.5846	10.9701	25.6373	16.2415	12.0504	12.3377	30.0547	11.3194			134.345	164.444	70.7189	169.432
	19.6231	12.1841	15.3964	17.9257	10.6924	10.8262	21.5423	14.0197			110.756	169.032	26.5922	118.604
	20.5267	12.2959	19.7031	16.1262	13.9973	12.5059	69.3851	13.6653			81.5208	129.092	60.5996	463.311
	36.8078	12.4423	17.9219	14.8157	13.2592	11.9966	44.7559	9.94033			255.75	91.9235	39.9492	275.443
	17.4378	12.75	16.5319	13.5793	12.3888	16.3762	52.3154	17.3321			95.2817	85.2904	76.2099	293.999
	21.4711	11.6374	18.1042	12.0743	10.0199	14.9823	52.2011	12.079			143.239	146.337	54.6316	324.59
	21.5535	10.5024	15.7948	18.1708	10.018	11.2106	20.9735	9.91159			151.111	153.507	44.6649	131.66
	31.0914	10.7328	17.8326	14.154	11.7145	10.2396	38.9614	14.0805			189.868	102.141	49.241	247.828
	21.5948	11.411	16.0783	15.0156	10.9737	10.6014	29.0169	8.91781			138.145	144.034	45.3836	149.538
	22.4732	14.4138	21.388	14.7703	11.9462	15.2335	80.6871	10.1362			136.604	114.377	76.4964	527.722
	41.6271	12.0402	19.6232	22.7027	10.5923	12.2699	28.5132	10.0775			296.859	118.66	64.4753	206.754
	15.2949	10.194	13.8342	15.3177	10.5232	11.8626	19.8297	10.4587			86.7909	66.6824	38.1004	108.585
	23.1728	10.1439	23.4292	13.2777	11.54	12.3802	31.9618	10.0476			175.749	173.871	69.1496	182.145
	22.8282	8.78349	21.294	13.702	11.5478	10.2921	28.2511	11.1702			121.398	148.786	40.7446	174.321
	43.5557	13.2939	42.9888	15.5202	11.9821	13.5349	28.9373	16.0251			324.363	336.008	55.7068	139.187
	20.2807	10.9807	16.3405	12.7196	9.47366	11.3891	21.6215	10.7325			140.369	75.0568	37.2027	119.112
	20.4684	11.4175	20.2973	13.7523	11.8371	12.7744	51.6657	14.3043			122.915	120.369	49.0856	314.815
	22.7873	13.0299	17.1676	12.7049	12.4609	11.9911	28.6761	9.75405			115.567	87.7344	43.9826	184.03
	19.7316	10.4935	16.8114	17.3923	10.4561	9.25501	23.8427	10.0697			83.3904	97.4755	49.6642	152.201
	23.9465	10.0071	20.9317	15.0176	10.0007	15.1063	25.0545	12.8009			142.177	184.472	52.6306	124.203
	22.7804	10.0355	19.3342	14.998	9.19638	11.4577	22.8266	9.89585			151.853	152.583	57.985	184.805
	25.9993	10.7277	19.4061	14.389	11.6811	10.6607	37.0596	14.035			160.342	109.783	44.3424	250.764
	19.0165	9.3927	15.6303	12.7369	11.588	16.0997	16.8047	9.68317			118.696	78.9752	72.7535	96.9859
	28.0137	10.1274	24.2702	19.2617	12.1792	11.6121	55.2192	12.9344			189.486	189.877	61.5194	296.554
	23.5287	11.9137	21.1535	24.1295	11.1663	17.3181	28.6755	10.0235			166.86	189.888	83.9153	170.962
	21.4378	11.2294	17.7936	16.1533	10.2943	10.5694	23.1454	11.4483			139.074	117.929	39.7236	206.615
	27.4035	11.6504	24.318	17.3016	11.9837	9.64547	53.1003	12.0351			118.812	94.7318	77.1778	295.573
	22.1134	12.326	18.163	15.0398	12.7093	10.5869	43.7522	10.0226			105.557	94.8481	43.0349	246.599
	34.8296	11.2036	16.9136	16.6334	11.594	9.80415	22.2839	9.61395			246.471	171.752	34.2462	133.86
	19.3837	10.6836	17.0456	23.7785	8.90128	9.62054	23.4963	9.88796			109.992	154.158	42.3918	152.643
	43.079	13.1303	43.5331	16.7255	12.0482	20.0548	38.8127	15.043			331.67	339.932	61.5387	221.43
	20.7907	9.54279	17.4264	17.7462	11.6061	12.2448	25.4418	10.0137			93.9491	91.0824	51.4426	141.662
	21.9515	13.2166	17.5829	17.8987	10.8466	10.5769	29.0829	13.8206			168.569	99.1719	36.5094	132.073
	22.4257	10.7706	19.2502	16.9648	10.1806	11.8553	32.4705	11.786			136.75	92.0971	27.1087	155.434
	22.5334	12.8679	18.4371	16.3251	10.5617	11.2038	22.3664	10.6218			153.4	187.573	58.1849	117.504
	46.774	14.3683	48.0233	20.3376	13.3912	16.8087	58.7639	14.8443			344.426	339.361	80.6703	325.337
	24.9825	10.3126	19.7882	16.1483	12.0175	9.82177	25.3413	15.3802			114.999	106.608	52.8004	116.716
	21.183	11.8804	14.6736	17.2135	13.9995	11.3655	22.0584	16.9346			122.244	175.456	56.4773	268.366
	26.5203	12.9997	26.8718	16.6625	11.3823	11.7051	72.0551	15.0529			166.638	175.236	69.0838	348.933
	18.032	11.742	16.4464	16.1992	10.2887	13.941	25.971	12.2012			116.568	81.9172	47.1373	168.762
	24.2227	11.4046	22.236	15.1303	9.43293	12.8894	54.0531	11.3924			173.667	218.065	48.985	347.686
	18.671	11.5095	16.2946	15.0716	11.6476	10.4685	21.8623	16.9672			93.9133	101.35	49.3319	121.827
	36.8874	11.1692	19.16	13.7015	12.2856	11.0141	29.112	9.05501			246.336	97.4754	63.6736	192.386
	22.9068	10.3216	18.2418	13.4971	10.8116	13.0871	22.5364	11.3614			103.321	105.629	44.0829	107.292
	19.4837	11.0391	18.7905	14.6827	12.0607	13.1572	24.8631	9.25694			118.615	91.1686	55.2835	162.602
	28.1224	12.0824	19.202	13.6276	10.4752	16.1921	27.753	9.81931			206.374	126.03	54.4276	166.725
	23.1495	11.6426	15.445	13.6399	12.3132	10.2405	40.0673	16.2275			133.096	93.9898	54.4837	266.816
	14.6028	12.9902	15.0486	19.9846	8.73977	10.3541	22.7758	12.545			69.4998	77.0329	42.1666	134.443
	22.0693	9.82552	16.0295	13.6026	13.0614	11.5315	23.6473	15.8404			121.395	83.3743	71.1821	111.71
	22.8528	11.5141	19.6267	23.8757	10.3862	16.6509	25.2185	10.4123			129.327	191.9	60.3987	163.294
	21.5711	10.74	21.879	17.4762	11.5106	11.345	24.9346	11.1332			86.0867	206.804	60.3428	140.937
	22.5052	12.892	21.3998	15.1944	10.5363	14.3889	26.9394	12.4782			177.076	188.041	60.8176	115.859
	20.6312	13.9323	19.5453	17.1004	11.4044	12.821	71.181	9.63547			101.494	118.442	63.778	487.84
	15.1706	12.0164	15.4558	17.1908	10.9174	10.2064	23.5576	12.113			90.7326	105.67	35.1797	122.254
	22.8841	12.818	21.8557	15.021	9.49574	16.1075	27.0421	11.1541			140.801	169.208	57.6236	155.246
	22.8045	11.4956	16.7386	15.3342	9.81514	10.0424	55.5358	10.928			170.403	88.0421	40.6297	314.131
	19.4234	10.6736	18.363	16.4205	9.19061	10.3684	21.1003	9.0275			143.185	160.866	41.1297	127.083
	18.9224	11.4474	19.9272	16.9839	10.3474	11.1216	22.9014	10.8402			85.092	137.595	67.1428	121.657
	20.0462	10.0221	14.5282	18.5826	11.5643	11.6841	23.8871	10.8918			133.889	153.564	56.1448	141.36
	21.4357	9.39982	18.1471	13.9245	12.3458	11.9403	23.8649	9.34829			177.419	169.178	45.8824	181.578
	22.1825	10.1163	20.2522	16.0339	11.2365	13.0269	29.4019	8.91705			152.839	111.454	25.2088	231.322
	25.0277	10.2814	17.4306	13.3321	9.9136	11.228	42.9599	10.9786			142.927	83.6176	40.072	249.694
	22.0362	13.7064	16.062	16.9	11.2574	12.619	27.7942	10.4321			162.692	159.256	38.3888	175.711
	18.7595	10.4254	17.8476	16.5856	11.2317	10.8639	20.8622	9.85195			135.778	150.437	45.5983	174.637
	20.8263	12.5494	22.1719	13.7207	11.7498	10.9513	19.2769	12.235			121.9	174.746	57.5331	85.2136
	18.1711	11.0755	15.7182	14.4309	10.1	12.3587	23.426	8.55295			101.777	109.11	30.5302	120.015
	20.9015	11.9335	16.453	24.6242	10.9143	11.615	51.2386	15.5857			96.6335	90.9254	41.6291	317.48
	23.1403	10.6434	20.9334	15.6178	11.5136	11.3529	27.4445	9.53699			134.286	117.391	49.5067	180.327
	36.9654	9.51965	21.1668	17.1669	10.525	12.388	21.9456	8.44633			245.807	133.204	34.2459	147.829
	30.0563	11.9529	16.4001	16.7675	9.83794	11.2346	24.9943	12.3224			225.343	92.8745	55.721	137.095
	19.5374	10.9938	19.2774	16.0226	10.5007	12.378	26.004	13.3323			124.314	112.29	35.1364	109.66
	15.7505	11.4963	16.06	14.229	12.6061	10.7356	19.1291	10.9141			107.918	110.104	56.6836	92.8558
	18.3429	11.6789	13.9391	12.2898	10.8542	10.2493	15.6506	10.8145			110.621	73.2623	46.5815	79.5596
	27.6184	11.2402	22.671	13.0095	11.4696	11.5593	41.1527	13.4174			161.058	146.546	48.6961	257.052
	22.6041	11.8475	26.1517	14.9363	11.7443	13.9454	72.5411	11.8948			100.227	153.489	69.0809	486.143
	16.9372	13.6464	13.2263	15.8968	8.96674	10.0649	22.353	10.1737			100.683	67.2084	46.5931	152.028
	16.049	11.2304	15.2734	15.1479	11.2772	9.41159	50.7693	14.3586			101.492	65.8633	45.0561	310.961
	38.1866	12.1448	18.0512	15.7802	12.752	9.7945	45.0693	12.2156			250.924	200.624	57.8822	255.708
	22.6494	11.4012	17.5419	13.8383	9.62059	9.8356	22.6766	12.581			137.36	93.1951	38.2602	156.697
	20.2728	10.6986	16.1991	14.5772	12.2347	13.258	50.8738	12.6435			114.64	88.1449	39.2944	318.912
	24.8867	11.0583	18.2298	25.3268	11.6978	10.5906	27.7979	16.2431			107.427	125.48	46.8171	91.1339
	19.1326	10.0297	21.4202	13.8446	12.7813	10.4994	21.1716	16.3234			109.951	165.965	62.1226	80.4542
	19.6005	13.1284	16.9378	16.3741	10.2313	10.7712	50.9509	10.9818			149.746	160.359	60.0079	308.366
	24.2519	12.7111	24.107	18.2467	14.2366	12.5722	73.8823	11.7949			86.9131	157.305	37.2493	485.949
	23.9869	12.2382	22.5863	15.6025	11.9913	13.7259	70.2012	13.9772			109.303	131.763	66.9118	481.095
	17.2726	11.5626	15.3704	18.2304	12.4021	10.0942	22.9163	15.6921			157.986	89.5256	67.9964	115.134
	28.8088	11.749	15.0627	17.4302	11.6035	11.6398	20.5327	11.8627			197.239	194.319	52.7409	99.9054
	19.2962	11.4979	16.1707	16.9416	9.37008	10.0619	19.4349	10.4965			131.507	165.28	48.2461	103.237
	21.7662	12.6924	18.4761	22.2771	9.45675	11.8584	22.2623	9.23616			111.369	156.752	48.5968	146.252
	18.0431	11.6649	19.4767	16.7154	13.5402	11.0614	21.5095	10.3556			135.229	141.441	38.0616	139.921
	22.921	12.3057	21.7369	16.9593	11.9742	17.2505	48.2427	12.9132			137.231	122.807	43.2605	245.465
	28.9467	10.1524	20.2115	22.8969	9.23991	10.6269	47.8916	13.421			197.946	148.305	27.8153	262.929
	19.0052	11.8285	17.3289	16.6727	12.4993	10.6525	22.5057	9.08291			96.2115	122.299	52.3218	130.046
	19.885	12.5544	13.8898	23.2314	11.2133	17.379	28.2423	10.9017			143.342	147.285	37.8456	146.433
	20.2809	11.4658	15.9969	21.294	9.50288	11.2588	22.2431	12.3867			131.171	127.663	27.2591	138.551
	32.273	12.1182	20.1369	14.1936	11.1619	10.3156	22.5507	10.9587			179.999	148.783	27.0494	191.843
	44.5605	15.4291	42.147	17.4583	13.8668	14.9531	44.3546	15.96			330.525	328.092	53.6258	260.721
	24.2375	11.8589	19.6364	18.0157	11.7016	11.1296	25.0512	11.7489			190.312	125.384	69.4436	158.623
	25.0037	14.027	17.9909	15.5534	10.7411	9.6338	25.6364	10.8847			115.782	120.326	28.0181	118.232
	38.7453	11.6387	18.0111	15.6495	10.8429	11.8481	21.9549	10.4891			299.21	63.5345	67.9463	152.43
	22.7855	11.9077	18.3862	12.3475	9.73996	14.2478	29.5221	9.95962			159.184	173.333	45.2691	181.284
	24.1344	10.8274	21.1795	15.8215	8.90948	17.2559	22.2994	10.4949			137.621	125.723	60.7205	148.284
	28.5562	11.082	23.195	24.8317	10.4103	11.7048	27.5856	14.7048			160.055	156.85	55.2222	166.012
	36.8481	11.3823	17.606	16.7144	9.75063	10.2245	22.1701	12.8245			266.492	135.762	57.356	118.153
	22.0314	9.24546	19.0702	12.3083	10.6708	12.595	29.3331	10.8263			155.124	114.306	57.484	161.213
	25.0662	11.2658	16.88	17.9066	10.8761	9.98499	28.8964	16.9015			163.497	183.746	47.1129	139.534
	16.1963	12.9554	16.2586	15.4711	10.3053	11.6927	40.7949	12.9875			86.0809	91.6807	34.8964	243.189
	19.8965	11.782	14.3928	17.4692	9.7063	11.6596	26.8419	10.2701			140.346	113.865	39.5671	127.081
	22.2539	12.555	18.0957	15.5689	10.687	13.6321	30.2418	10.1226			151.08	140.165	54.4611	181.561
	20.1222	10.7383	15.4304	15.078	12.2346	10.883	20.8406	13.1506			117.907	69.2054	42.3049	106.53
	24.2446	12.1991	18.8738	21.4785	9.91549	11.7539	30.0598	10.4489			133.956	167.165	48.5476	189.133
	25.161	11.0335	17.4415	15.3733	11.264	11.6583	34.3184	8.54814			137.601	100.395	57.5012	205.923
	26.0548	12.1728	20.0699	16.6866	10.7383	11.9176	25.1768	11.5665			156.486	95.7099	49.7323	129.172
	24.0915	8.98593	19.483	16.3021	11.7594	10.2128	24.4264	9.74342			106.431	98.0744	50.1845	158.596
	22.9376	11.0878	14.4503	16.6308	11.1608	10.1263	28.4057	16.0194			179.438	98.337	50.0715	142.353
	22.9003	13.0161	22.0617	14.9661	12.9578	16.7879	49.1305	17.6661			145.608	151.459	52.117	300.81
	25.4775	13.3925	21.2403	16.8678	9.54994	12.5542	86.8706	13.2561			117.136	120.281	65.3317	564.869
	26.219	11.0801	21.1063	15.6339	10.6481	11.0567	26.306	11.2372			127.887	98.9894	44.3723	171.145
	43.2081	14.0231	43.1815	18.5217	11.4526	16.8227	36.1843	14.8795			321.25	335.512	68.0702	185.843
	19.2878	13.3154	13.3483	13.7202	12.2954	10.5884	19.5904	9.2999			124.558	50.8255	36.4481	86.3615
	38.1624	12.5193	19.2508	14.4552	9.26266	11.1541	27.6061	10.4767			267.036	93.7474	51.4844	184.433
	19.7085	11.1358	18.0395	14.3627	12.4338	12.366	22.916	12.0381			99.4816	95.6116	32.7805	138.088
	34.6903	12.9795	23.2172	15.487	12.491	10.2742	74.4147	15.5265			240.972	156.705	59.3153	410.224
	22.8992	12.8522	18.5042	15.7876	11.399	14.3438	24.5675	11.5736			178.884	195.896	60.5667	139.611
	25.3087	10.4859	24.6247	17.4237	11.2352	11.8815	53.7093	13.2842			132.269	182.193	59.1873	286.169
	20.6446	9.30127	15.5755	14.6619	9.94441	10.7754	25.7059	10.6648			143.508	108.364	40.4244	157.86
	17.8594	10.9598	13.9414	17.9133	10.8737	11.0905	21.9309	11.354			119.242	154.313	49.6852	134.807
	43.5468	14.7254	42.2586	16.1569	13.1824	13.7529	43.7067	17.7461			331.705	330.471	86.7243	228.46
	20.3632	10.0722	17.6056	17.8061	13.377	11.2979	27.2015	16.9471			146.985	154.046	47.584	115.381
	45.7679	14.7229	43.876	18.0856	12.3998	16.184	76.9251	16.2072			329.296	339.754	73.1433	489.259
	18.8402	12.8545	20.4029	15.6696	11.7078	11.8464	25.193	12.6824			78.8807	125.578	33.2372	159.271
	18.8125	12.0306	15.5158	14.741	10.0565	10.1681	22.0294	11.3962			127.901	71.2494	41.5517	158.413
	33.7543	11.7922	24.2807	14.1046	11.5926	14.8092	55.8175	12.4501			233.271	170.787	75.7821	303.233
	41.5393	13.9858	42.9905	17.3428	10.3419	20.5045	26.9386	14.683			318.802	341.576	65.9759	131.329
	24.7337	8.68505	20.356	13.7602	11.2917	10.7058	40.0723	12.2124			152.054	113.835	47.8019	233.641
	32.4005	11.2759	19.789	12.8715	11.4688	12.048	27.5259	10.6064			227.965	95.8797	54.0549	157.726
	25.5833	11.1592	28.775	15.5343	13.0482	11.03	60.669	11.8921			118.814	189.736	31.1725	309.91
	21.1092	12.2752	17.1274	16.7777	10.1355	11.6053	31.6792	10.2846			147.369	127.321	41.36	170.423
	27.6306	12.94	25.354	19.8129	13.6614	15.5816	73.7575	9.77701			147.7	141.907	62.95	519.202
	19.8958	11.092	18.8782	23.1694	11.9492	19.8205	45.8441	9.19676			154.423	189.799	59.8532	261.121
	17.1004	12.2924	15.0163	13.8112	10.0272	10.6969	19.0588	8.83482			106.111	80.3943	50.053	113.297
	23.968	10.1592	26.0897	14.9537	12.5928	10.9	61.7138	14.7866			106.666	164.757	64.8211	320.709
	35.1095	10.9497	22.4486	24.1319	10.4576	10.8575	51.9676	12.6685			262.475	203.873	59.6023	325.728
	22.6721	13.4243	19.1271	14.7755	11.4236	8.66981	51.661	12.4681			83.2056	89.4246	35.5861	317.542
	19.39	11.0003	20.746	15.6014	13.9267	11.4181	21.8215	18.3137			156.938	132.68	29.3786	102.81
	17.067	11.7572	18.5384	17.1321	10.4875	10.8996	20.6523	12.9767			64.3388	106.251	44.2834	123.742
	30.6197	13.7708	18.1561	16.9954	10.6716	10.3084	23.7266	10.2231			224.088	141.705	33.1375	192.862
	20.7966	11.0063	23.2619	16.5583	10.7392	12.2564	39.435	9.7055			151.133	165.702	45.7421	208.274
	18.8218	12.3586	15.8748	14.6358	10.4901	11.0335	50.9808	13.791			96.8551	95.8709	35.0277	311.742
	18.412	12.5678	21.8132	17.7949	11.5909	9.24079	21.6636	12.1671			150.678	132.662	61.7942	155.186
	19.5063	13.0732	16.6291	13.2047	11.5633	17.0185	20.3055	10.601			154.796	103.086	64.1877	133.267
	23.0652	11.2333	21.4829	22.787	10.6655	12.3616	31.1647	9.49404			156.192	131.769	30.7644	212.687
	16.322	11.2174	16.0317	15.9357	11.5799	13.1094	19.1766	13.2237			98.6082	74.7248	47.8774	93.1996
	26.0948	13.7633	19.9795	16.3293	9.56391	11.2253	55.4203	12.3261			159.074	124.238	59.9692	349.54
	18.3738	12.8323	15.2796	14.531	9.61353	9.41837	20.7485	11.7427			77.0953	61.72	22.5153	104.129
	22.8934	10.8381	18.3128	15.2432	10.9068	10.391	30.5523	9.46959			124.919	122.463	56.4521	171.774
	24.498	13.3827	20.6292	17.5237	11.7461	9.62686	48.1574	11.0206			146.864	144.525	50.8145	279.103
	19.5396	10.3904	18.9124	13.0562	10.8895	10.0567	21.5137	9.60034			122.927	107.667	52.533	123.557
	24.5848	9.67151	21.6623	17.0824	11.0681	8.25765	31.6086	8.9382			140.831	103.126	25.1175	228.188
	19.7834	11.3421	14.909	15.5013	11.696	10.9713	21.2698	12.0304			122.281	86.4917	35.4513	128.341
	30.3815	11.2518	17.9714	16.6547	10.9114	10.9197	29.4187	11.4013			211.814	96.528	62.4535	191.647
	44.9397	13.7333	42.8323	16.4763	12.8813	17.0101	35.0567	14.4404			327.892	333.792	56.6869	182.703
	21.5519	10.9918	16.4338	15.1811	10.6989	12.1071	24.5405	10.4112			133.363	126.146	50.8421	149.219
	23.6945	11.7349	22.5872	12.3317	10.8982	14.3408	53.449	12.9493			154.287	177.162	52.8893	302.109
	17.8441	11.0156	17.5114	14.3899	10.5269	13.2204	39.555	11.8204			127.356	99.8358	45.048	243.235
	42.4453	16.2063	42.4469	14.5713	12.7407	15.811	30.7188	14.8657			318.416	338.999	63.5014	169.883
	21.5919	10.2249	19.7148	13.7128	11.3239	18.8058	26.6628	11.4029			131.097	102.501	54.3295	158.44
	22.5931	10.9379	23.5124	17.2748	9.45379	20.3128	26.0864	11.8838			148.164	192.529	74.6779	173.871
	21.4766	10.7643	16.0764	15.2141	11.3291	11.4418	21.8864	9.23897			105.594	89.1162	44.5693	142.815
	44.5615	15.1728	42.6	15.4616	12.2587	12.7209	55.7317	18.1361			332.506	326.582	55.8574	312.874
	24.5507	12.1613	23.5748	16.1679	13.3145	10.7301	26.3186	11.443			149.064	136.297	48.7081	148.946
	40.6038	14.8567	40.7391	16.1161	10.2654	13.7528	30.2285	14.8796			321.961	326.855	62.7301	161.991
	19.8261	10.4335	21.7244	13.8709	11.8754	10.4315	25.0035	10.5168			96.3249	167.508	58.1342	135.193
	16.4146	12.0777	12.4916	14.8146	9.70687	10.9733	18.6394	12.0677			119.717	66.2894	54.4023	85.5148
	24.5652	12.3801	26.1728	19.6989	11.5569	13.4623	78.686	12.1743			99.6861	194.323	65.5556	511.045
	46.6489	15.0376	43.7716	16.4484	10.8854	20.9879	38.9094	14.6016			366.314	341.854	75.5589	239.591
	19.5008	9.63532	15.6703	15.6005	11.7882	10.7473	23.2221	10.8313			111.253	171.557	83.263	141.765
	21.2485	10.5328	17.2157	15.3637	11.1074	9.45012	25.2248	11.988			165.157	76.8691	62.3125	158.585
	20.6544	10.8378	19.6526	22.4442	9.11145	13.665	26.651	10.2881			163.62	186.28	61.5748	164.5
	23.1619	11.1914	19.1453	21.3621	11.1818	10.5446	29.713	11.1084			162.174	123.456	64.2529	153.869
	26.492	11.0004	16.1318	14.4406	9.33163	11.3817	18.9845	11.0439			188.182	91.8084	51.5598	85.4075
	26.2843	12.9612	23.3449	17.4892	11.0141	12.38	76.1568	9.13614			122.426	124.578	64.4942	519.134
	20.6708	10.7254	17.6276	15.967	10.7151	17.1074	25.748	9.92426			129.599	132.486	43.0844	165.235
	20.9088	11.9883	20.3102	17.4344	11.1937	10.3284	54.8936	14.8082			119.255	142.16	44.8383	330.405
	25.0161	11.1402	28.5109	23.8509	11.9426	17.0368	25.8171	12.9157			129.573	231.351	63.891	154.383
	29.4807	11.7009	22.3597	14.1877	12.2269	10.5146	26.6444	12.6016			221.549	171.462	70.1227	164.658
	22.6113	10.0168	19.3629	13.4654	11.2256	11.7259	51.5396	11.1747			118.499	86.1046	59.4414	297.071
	23.3032	11.3334	19.5411	15.4871	12.3816	11.5447	41.7769	16.4306			127.966	105.557	33.7998	273.036
	27.4144	14.9862	24.9185	18.0956	12.255	13.8778	72.0147	12.4436			123.692	129.52	58.7906	513.523
	21.0706	11.2604	18.0923	15.6983	12.203	11.2736	21.1955	12.6906			148.863	148.68	41.285	135.755
	20.5909	11.1159	17.0989	17.651	12.1876	11.5438	23.4887	17.2768			91.9098	76.5692	53.6812	74.4685
	20.4509	11.2491	19.5997	14.6089	11.3292	14.9574	30.6038	9.70076			150.328	194.242	34.7746	204.195
	22.2656	13.1742	17.2208	17.9694	11.2999	11.1023	21.36	9.33229			163.837	113.54	40.8836	124.8
	20.549	9.92893	17.7431	18.3231	10.35	11.8604	30.7739	11.0081			135.66	107.104	43.6616	204.603
	22.5844	10.3999	20.0925	16.5567	12.2812	18.0109	24.2261	10.0994			127.394	122.915	59.2827	156.399
	16.9942	8.98323	14.981	14.8124	11.0048	9.84188	20.8216	10.3537			94.8857	82.284	33.7511	113.894
	20.8483	10.677	16.085	14.4738	10.2461	18.1655	27.9558	10.256			113.28	131.111	91.8926	167.331
	22.4324	10.2212	17.2097	13.538	12.1091	16.4317	26.4268	9.38618			124.367	90.7638	76.8877	148.991
	21.5035	13.5257	19.5126	15.1563	10.3379	13.1962	20.5175	12.9265			113.937	112.697	66.0118	124.995
	23.8879	10.5261	20.7811	17.0558	10.1435	17.5515	26.7368	12.7989			132.645	110.553	68.545	133.132
	23.0469	10.909	20.1452	14.6769	9.9604	11.6492	48.2078	12.308			139.647	139.833	54.2866	261.283
	24.7154	12.8698	22.3273	16.8519	10.7841	13.1933	73.5091	9.96131			107.821	154.887	83.6615	496.605
	22.9579	10.0352	21.8923	15.9129	9.80027	13.8968	27.1676	11.1879			172.051	199.925	51.523	174.911
	19.3355	8.76222	14.9514	13.561	9.77007	10.3724	21.3185	12.4686			147.885	86.4289	47.9263	136.33
	22.0802	12.2992	21.3999	16.4398	11.7384	12.3226	51.5947	14.6662			118.083	97.1208	70.9277	315.075
	20.6612	9.99746	18.7992	18.6914	11.8992	10.91	23.3354	10.4311			106.81	106.248	47.1932	161.509
	21.4121	13.3129	17.3812	12.4042	11.6593	12.8531	20.7273	11.4883			120.739	102.035	48.8415	141.766
	22.3358	11.7409	23.3517	14.4931	12.1006	10.0894	52.1087	12.7607			122.394	131.328	29.8315	285.728
	37.5536	12.3305	17.4439	12.976	11.9402	11.9121	64.0214	18.5052			240.07	91.5698	46.5532	351.438
	25.0897	12.722	23.1051	16.3484	11.3993	10.9286	30.2249	11.2892			159.099	166.177	52.7556	190.636
	27.0514	10.8084	23.6989	14.9251	10.3186	20.2914	29.548	13.9091			188.602	190.277	56.0451	137.745
	20.9093	10.7389	16.5807	14.8686	10.4632	10.1124	21.4405	10.8088			113.356	94.493	31.0362	129.658
	20.9722	9.82534	17.6741	14.2004	11.4973	11.1244	24.65	14.0423			110.989	98.0357	65.2817	100.244
	25.289	11.04	21.5686	15.0674	11.6889	14.9502	33.358	11.9867			133.388	194.115	59.1067	186.408
	23.4648	11.7674	21.723	15.0693	10.5466	12.0434	26.0786	12.0444			134.488	130.004	49.8486	146.484
	42.3919	13.8574	42.7554	16.0384	12.1845	16.1424	29.3963	14.3509			327.894	330.646	65.0769	156.242
	20.1897	9.93441	19.3522	14.0571	11.9958	11.6333	25.6562	9.89302			99.9278	106.59	46.6091	165.375
	50.0203	15.3912	43.8428	19.5099	10.7527	14.9543	34.5867	14.6769			386.606	358.835	42.9037	209.337
	34.614	10.3567	14.3464	15.3882	10.2299	9.11783	22.5595	11.7758			253.389	64.8959	42.8359	153.596
	24.1322	10.963	21.6663	15.2227	9.98907	10.928	52.4347	11.0726			146.073	114.241	23.8089	289.984
	28.913	10.5461	17.0191	13.091	9.26714	11.8931	26.1036	12.159			209.42	95.3516	40.4474	171.084
	24.46	10.6996	22.9007	15.1993	11.3866	11.4214	60.4138	12.7161			126.925	120.726	49.138	300.83
	37.2641	9.7527	19.706	14.4477	11.565	13.2881	26.4895	12.0041			262.751	94.5452	41.4632	156.653
	25.0751	13.6218	26.5003	17.4294	11.0384	15.6932	89.1874	12.347			124.646	142.676	80.3665	526.744
	21.7597	10.8737	20.1977	15.1204	10.5341	11.7063	22.4831	9.72364			114.944	106.522	47.2643	158.69
	20.2812	9.93419	23.503	13.9041	12.1779	12.4818	20.1516	13.5568			132.471	177.767	59.1636	84.2021
	17.43	12.5986	14.0705	14.341	10.8213	9.34156	24.0091	8.27807			86.665	90.7954	25.888	144.217
	22.1808	14.3225	20.8676	16.6008	12.1515	13.0853	74.1269	10.1512			93.8112	140.901	68.2288	506.42
	20.4501	11.6951	23.4488	13.0309	12.3468	10.4079	19.8859	14.789			115.38	152.516	70.1005	73.3989
	20.3983	12.1239	18.6899	17.3836	10.3677	11.8285	22.7534	11.1164			112.395	126.954	48.9839	129.915
	20.3439	12.4402	15.5329	14.3867	10.5036	11.1456	62.7522	12.6171			116.212	96.2403	40.9402	373.892
	25.4384	13.1947	22.6078	17.9998	11.2076	13.0025	74.3001	10.9404			152.379	130.134	68.9264	519.562
	45.5095	14.9998	46.5693	16.163	12.2315	14.5689	56.1491	16.0747			349.105	351.93	61.9289	302.304
	46.0465	13.1408	44.2177	17.388	11.5033	14.1033	36.5487	17.3742			356.57	339.837	61.3195	165.95
	26.2774	12.4546	15.9454	15.6849	11.1035	10.9081	19.9477	9.30171			203.999	79.0318	61.2284	85.5691
	36.1641	11.6594	19.1015	16.4146	12.082	15.5422	27.6403	12.3208			250.975	170.84	43.3063	167.66
	41.9182	15.4491	43.1207	14.6736	10.9076	12.9406	30.0268	14.9534			333.647	331.929	65.4762	185.063
	22.9062	11.7771	26.4927	16.6981	12.1474	12.3403	78.3816	10.2381			114.591	165.715	70.1263	506.621
	22.4769	11.5273	18.876	15.7977	10.2115	11.2515	16.4695	13.05			121.137	88.7219	47.5771	95.2163
	17.7362	13.9993	14.8164	16.4191	10.975	9.58948	38.3413	9.5294			83.5461	80.1313	53.9143	180.664
	28.6666	14.0861	19.6308	16.8953	11.0032	14.5824	67.7196	9.08784			224.985	137.196	78.946	479.908
	26.9087	9.89259	20.453	16.095	12.566	13.2563	27.3828	10.8964			133.73	123.059	43.2244	181.91
	22.3662	11.6577	17.0843	14.8898	12.6486	10.9181	23.5881	10.8088			173.655	135.973	50.0652	222.299
	21.3588	10.628	23.1797	13.936	11.1734	10.3752	22.2806	11.2786			105.281	144.867	65.6863	114.05
	22.5604	10.875	18.4872	13.3873	9.37899	10.7246	24.0417	8.64041			108.547	102.593	50.9449	153.94
	22.6327	12.1021	18.8747	14.8513	12.4416	10.7581	42.6193	10.3671			132.269	113.558	34.4212	279.962
	19.0821	11.4127	16.0236	16.7221	11.9131	18.1031	21.8825	10.3306			108.867	112.185	48.3282	135.417
	21.497	12.0064	20.325	15.324	10.753	13.9267	25.4076	9.98797			129.575	181.727	61.6099	151.712
	17.5778	10.6268	15.8879	15.9734	9.47481	11.8369	23.5068	9.89738			85.0155	82.932	61.4231	161.087
	22.9795	10.9152	19.9475	15.2291	11.5289	12.153	25.8787	9.11255			134.407	85.7479	33.3625	176.449
	36.3603	11.1155	21.5875	17.4946	10.9836	14.8923	70.3762	11.1363			265.564	102.706	61.3547	490.818
	45.0114	14.82	43.089	14.3416	11.7021	14.5717	36.3889	16.6869			347.337	333.236	55.8021	180.137
	15.9614	10.5493	14.7332	14.1406	10.4619	10.9148	22.087	9.49412			124.491	92.2855	53.8395	149.973
	21.1948	11.5203	15.8873	14.9024	11.7251	12.0636	22.5628	14.2605			105.999	80.0386	55.0375	114.872
	17.9571	12.1493	19.0746	14.6009	11.8238	13.7083	26.3084	10.5009			129.324	139.954	45.8584	134.392
	24.0228	13.7658	20.1681	13.5398	10.5422	10.7248	22.8072	12.3434			130.027	101.468	35.4634	138.532
	23.1635	13.0818	22.884	17.809	11.8613	14.4843	71.4986	12.3687			123.849	131.556	66.5302	488.048
	27.3552	12.9826	26.7745	13.835	10.2301	9.44121	53.3052	11.6376			163.931	139.476	20.6016	286.054
	42.6483	13.1343	42.1543	21.9117	12.1412	14.5388	30.6423	14.7588			325.795	360.067	67.027	185.249
	20.842	11.6685	18.3083	13.7987	9.86618	17.6898	22.1789	8.67715			137.993	139.13	51.4422	191.643
	16.2721	9.94496	12.0688	14.7984	11.0509	9.99689	15.3972	12.5199			132.665	74.3527	29.7474	55.1974
	23.1496	10.7841	20.5421	17.1154	7.80082	9.62289	24.9068	9.82246			132.016	116.915	35.0682	163.646
	42.5152	14.4481	43.2418	15.9284	10.7365	15.1715	30.5288	13.6687			335.898	324.649	46.5343	177.702
	23.6509	10.8857	20.0828	17.0653	11.4271	14.6271	25.6312	13.2803			142.204	186.245	40.546	126.635
	24.4497	12.9292	21.7141	24.1233	10.0054	11.1399	25.3248	11.8566			135.366	134.491	33.4725	181.49
	44.2832	16.051	43.161	17.68	12.8795	15.289	72.1795	16.8538			322.211	342.043	78.0647	469.407
	34.9918	11.5017	19.1062	15.0141	10.4405	11.0141	20.7235	10.1606			233.117	163.264	55.5817	99.35
	20.3327	13.0547	19.0838	15.9071	9.74127	18.4739	51.4343	13.5189			145.694	74.7396	67.5041	315.697
	17.8695	12.3708	14.2249	14.5473	12.833	12.2186	37.6073	9.29967			63.27	76.2458	43.3223	203.498
	22.7793	10.9106	16.9563	14.6667	12.2304	10.4977	40.9092	10.0669			118.091	99.9454	51.5824	234.701
	43.7538	14.8094	43.6575	16.1406	12.1054	12.8458	64.9148	19.6459			336.695	341.438	73.1932	350.073
	20.574	12.2164	14.6445	13.9139	13.9485	11.5721	20.501	16.9912			158.315	178.938	73.062	119.393
	19.571	11.0553	13.5607	24.2084	9.67939	10.5428	41.4028	10.0943			107.245	101.159	46.8767	231.253
	24.1423	10.8649	19.3645	17.5082	10.7507	11.8743	29.6296	9.03638			160.409	130.314	59.4966	160.199
	22.4405	10.1589	20.5711	14.5614	11.3908	10.4588	22.9984	17.0606			132.22	120.6	40.6464	85.3247
	41.9302	13.6883	42.7255	18.2555	10.3954	14.355	25.6686	16.1991			321.203	332.566	65.5394	151.881
	22.4963	10.4437	15.6337	12.467	9.57362	10.9617	24.6591	9.0706			120.003	95.9402	49.1878	168.018
	26.0107	12.4391	20.9194	15.2237	12.1259	12.3426	29.5119	10.0432			166.126	112.288	49.5282	219.332
	21.9231	14.8076	22.1911	18.5441	10.9607	14.4323	85.2834	13.5729			111.75	115.783	68.3803	554.321
	18.2516	11.848	14.8642	12.3954	11.8152	10.0816	20.0337	11.0713			97.4194	94.4785	54.9874	117.579
	25.8013	13.6312	21.5322	24.077	14.2708	17.051	22.7028	18.011			133.689	147.999	41.7751	81.6991
	19.1425	12.948	18.6712	15.6407	9.73062	10.5521	20.7926	10.5148			115.776	94.916	37.3013	138.241
	25.8396	10.9697	21.0058	16.1518	10.4002	11.6075	26.4903	10.2542			156.994	115.072	49.4095	156.856
	19.9365	12.3515	19.6894	14.7587	11.9051	11.9295	52.2391	11.9704			141.174	118.975	54.4156	340.803
	19.0129	11.1006	15.259	24.4879	10.7311	8.86704	22.0599	11.7906			114.219	124.561	31.3074	123.826
	20.5268	11.238	15.2667	16.4258	9.46503	16.44	21.7173	10.2221			132.878	79.2789	75.3197	145.647
	19.4992	12.2445	19.1838	15.8575	12.6839	14.1401	70.5741	10.9342			103.429	91.1367	48.4417	488.759
	37.0564	10.6614	18.0666	15.2011	10.3039	10.9519	61.2919	11.3404			255.782	159.604	58.3953	364.064
	21.5604	11.4141	20.8109	15.1115	11.2077	9.8381	27.7046	11.4593			136.05	162.886	44.6514	181.683
	23.8418	13.8713	20.292	14.8535	9.9116	10.6626	29.4773	8.60742			150.259	115.219	50.3637	212.495
	21.9228	10.3821	20.426	13.9923	11.2113	14.8851	35.4878	10.9885			158.849	171.209	47.5704	191.8
	19.8901	11.5437	16.0689	15.1394	11.1795	11.4729	20.8526	10.8506			112.402	103.527	39.0777	116.727
	57.8144	13.5919	41.8133	16.7253	12.6602	14.1916	34.889	14.6016			419.41	328.679	64.0788	211.011
	43.0797	14.7245	43.3615	18.4413	12.7434	14.4897	44.4733	16.0986			334.58	349.296	79.9607	252.464
	17.1883	12.3279	15.182	16.6401	10.7584	12.081	49.9953	11.8362			86.0949	83.8868	48.6077	304.663
	42.2338	13.4081	19.033	17.2289	9.44565	21.2379	26.734	14.622			317.405	170.396	86.0253	111.968
	46.9106	14.8545	44.398	16.9938	11.5705	15.2921	30.4695	17.4571			338.939	352.224	61.8425	179.217
	27.0952	11.1777	20.9127	17.8668	12.4177	15.9019	29.42	16.8389			168.011	120.045	39.4326	115.529
	17.9158	12.7812	14.7591	14.604	10.0504	11.6419	19.7756	9.90727			110.809	109.018	41.5247	88.4
	21.0673	13.6394	15.5263	12.9997	10.2476	13.0582	20.6794	11.4096			117.072	60.4342	33.6815	86.319
	25.6636	11.9733	20.1754	14.1619	10.9265	11.3133	25.0206	11.1563			161.547	120.736	35.3439	168.594
	20.1891	13.8053	14.1994	14.8954	9.38124	12.1059	21.9883	11.4815			114.574	79.5819	43.8221	131.688
	20.39	11.0837	18.5229	16.009	10.4343	13.188	26.1821	9.77084			137.47	127.158	67.8655	141.307
	20.8222	10.6631	16.5808	15.477	11.6969	10.4638	44.0274	11.9051			100.34	79.6016	30.3398	252.558
	24.7838	11.2219	15.4187	13.3211	13.0401	10.5503	22.6961	11.0719			186.734	66.4714	33.7707	155.471
	18.4985	11.2066	15.4286	16.992	8.15462	10.6728	20.9441	11.2339			128.978	108.527	40.165	127.963
	36.2428	10.5806	24.9254	18.6906	11.731	13.1876	21.9697	11.5552			237.938	187.045	68.1216	117.909
	45.3837	14.938	41.6209	17.7043	12.5127	13.114	64.6114	17.9022			327.514	328.667	74.0809	368.011
	22.4299	12.0406	19.8772	16.7774	10.8835	15.0579	33.9321	10.1047			175.103	153.528	61.7402	189.327
	19.1273	11.5525	16.9846	16.6477	11.5664	10.4587	19.3706	9.28857			108.292	104.419	27.292	100.155
	24.5198	12.4455	23.1818	13.4474	11.6218	11.9094	52.2822	11.9857			98.4195	98.6276	58.888	311.476
	23.945	12.0821	17.5436	14.2874	10.5197	16.4621	31.1884	8.94119			143.337	128.502	64.5514	156.031
	21.1281	12.51	21.4952	15.0238	10.0488	13.22	30.5474	11.7404			149.05	172.653	65.5136	127.533
	19.8562	12.986	18.2551	16.8928	9.65424	10.7052	24.2937	9.63779			124.89	99.0309	51.5339	161.3
	21.2167	10.7592	14.0277	16.6728	9.86496	12.0112	39.4933	10.8304			93.5692	78.8721	41.2081	215.976
	16.4025	12.0798	16.2241	21.4091	10.8613	9.38835	18.0025	11.892			95.3747	127.262	54.9193	114.819
	27.0526	11.8108	21.2023	13.7688	11.5949	10.7333	23.3887	12.6654			160.508	113.277	53.06	131.377
	22.3116	12.5502	18.6838	22.3459	11.419	12.2061	24.7928	12.56			127.629	184.246	58.1528	234.324
	21.1208	12.9037	17.5762	16.5105	10.1203	10.673	36.7539	10.4223			105.714	138.338	30.8784	196.171
	27.542	11.5073	17.4396	18.3171	11.3765	10.6175	21.7486	10.1054			204.31	114.103	61.8996	139.907
	22.7018	10.2574	17.5869	15.2079	10.2766	11.2239	25.5811	9.31426			161.525	128.362	66.5056	189.754
	26.2763	12.9555	16.4149	16.3347	10.9864	10.9688	22.6056	11.5181			208.432	100.518	39.3153	120.28
	22.0002	11.7432	19.0265	15.1298	9.57626	13.5235	29.8973	9.75685			141.311	186.355	51.5176	206.213
	43.3234	13.8811	41.5916	18.1794	11.9514	13.6996	29.3621	14.8401			327.795	345.44	51.066	170.767
	23.6201	15.7558	18.833	13.3521	10.9648	19.9529	69.7106	10.9058			92.0221	116.001	63.4069	487.183
	19.7956	13.0075	16.8536	13.1946	11.2952	11.2807	24.847	8.59686			113.305	186.476	38.6686	158.708
	20.0327	11.2282	15.8176	18.7953	10.6343	11.9672	40.705	11.4745			145.84	160.103	57.3847	245.864
	48.2666	15.1271	42.8746	18.4547	14.0858	14.4959	31.4458	20.5455			367.932	329.041	81.8934	168.542
	41.5739	10.214	17.5937	13.5535	8.90163	10.6913	23.8582	11.3193			306.309	87.9571	41.5764	130.424
	27.8657	9.73267	25.2708	14.809	10.8971	17.0418	54.3154	12.6481			175.287	189.838	57.496	300.003
	24.3651	15.2188	21.0158	17.725	11.4137	13.1277	75.3799	9.63461			127.84	119.571	63.0217	500.077
	20.3768	12.7471	16.3665	14.8339	10.3877	9.20701	24.8817	10.7693			109.887	73.8276	29.3175	147.041
	18.469	12.7814	18.7264	18.1237	10.9788	11.4531	21.3204	9.54451			140.845	112.065	46.7465	148.498
	24.2523	14.0022	22.9268	15.0867	12.1471	13.2908	74.8919	9.2462			125.302	134.711	53.4677	508.256
	24.7128	9.17417	19.8706	16.1388	9.59438	9.35139	31.356	10.7637			131.449	150.812	45.5823	218.505
	21.0378	12.8518	15.9278	14.1307	10.6523	10.9256	18.2814	10.9822			123.275	145.446	34.4329	160.292
	20.0271	12.4275	17.7684	14.208	11.6502	13.2585	38.2124	10.1037			146.691	124.65	40.294	223.121
	19.603	10.4172	18.6104	14.2831	10.2509	13.9607	26.3627	11.5357			149.73	156.575	49.0018	138.287
	27.6161	10.9911	16.2378	16.7426	12.1718	10.89	43.8831	11.1712			189.245	135.606	56.4582	240.088
	22.7121	11.4013	23.1917	14.4228	9.53343	9.92205	70.5553	13.3782			105.139	117.72	48.6983	392.878
	23.3303	11.4728	18.7936	15.8695	9.94518	10.3316	24.4681	11.0032			114.882	105.348	70.3776	145.476
	20.6814	10.4598	14.6515	15.9269	8.51748	10.2837	26.0581	13.5844			98.0818	76.2572	38.2946	173.944
	32.6517	10.7812	14.1272	15.7034	11.9559	10.8887	40.5977	10.5791			225.975	82.7708	48.4836	246.612
	38.5673	12.8237	24.4148	21.8682	10.0549	11.0897	22.3817	13.7899			268.274	198.117	46.7533	145.509
	21.1276	12.7459	15.6415	14.9601	10.4856	10.6491	23.0034	12.3345			109.047	184.218	46.2355	125.457
	23.2573	13.8773	18.5449	12.4771	10.1307	14.0679	32.7374	11.1665			158.749	144.231	52.1451	148.184
	31.0652	10.9268	17.276	15.503	10.343	12.1698	23.3003	11.0778			218.612	185.766	31.8813	189.003
	21.1003	12.6701	18.6442	15.6201	12.4686	12.1638	24.919	11.412			117.617	97.1151	65.7762	144.167
	21.0128	10.9465	21.7638	14.7075	10.9118	11.1337	22.2563	10.8112			103.772	147.764	29.6816	133.006
	22.619	12.6263	18.8493	21.734	10.2086	11.2923	22.1439	12.1429			159.096	146.118	36.9569	215.129
	16.8465	11.6687	16.8393	15.8799	13.0123	13.6162	25.7482	11.1097			158.787	110.463	53.4585	139.625
	37.2659	11.5329	17.0917	13.3436	10.8837	10.1715	28.6254	11.2159			239.389	139.091	24.6996	147.375
	16.9857	10.1184	14.4144	15.215	9.93294	11.1993	19.7001	11.2228			85.8561	79.8603	41.3442	140.094
	37.2581	13.4441	20.1395	17.3667	9.45523	13.5294	22.8666	9.89502			262.838	187.265	65.1203	136.598
	26.778	12.934	26.8412	16.9828	10.48	14.2585	89.0662	12.6708			168.489	162.708	66.8883	522.958
	19.5721	10.7605	17.7166	15.6646	11.7307	10.1293	25.0461	14.3692			104.098	91.3986	49.2409	133.024
	23.1915	10.4076	18.2028	15.7696	10.1338	10.9564	25.8245	11.6365			121.042	104.942	51.0033	150.43
	25.9908	13.4957	26.4735	22.5221	10.7483	16.8931	72.6387	14.9683			138.213	210.138	81.658	372.311
	24.1005	13.0017	20.6504	14.3101	11.1282	11.8485	24.8055	10.1847			102.479	90.6187	35.5366	164.951
	59.9099	14.549	45.4488	16.5965	11.2498	17.4827	40.6361	14.7203			410.552	348.186	53.0843	228.187
	20.931	11.3633	14.5564	18.8874	12.8163	12.3	23.1066	15.1127			88.865	96.4159	59.0354	92.2374
	25.316	10.3008	27.1046	16.4208	11.4876	18.1031	53.0695	12.7231			166.683	162.257	82.5765	253.338
	46.5574	14.0101	50.0135	17.8509	12.1289	14.9094	54.3184	16.3337			336.496	380.918	76.9693	293.863
	20.2194	10.3583	19.724	13.1101	11.3806	12.6415	30.7815	12.2639			154.486	168.593	39.948	181.264
	21.8856	11.3875	18.4088	16.3388	10.3875	10.6978	27.2985	10.1698			141.901	101.513	44.6823	158.101
	19.3193	11.2086	13.3663	16.9324	11.6056	10.8201	16.8785	8.76766			121.208	145.078	34.9097	90.5703
	35.134	10.3671	19.0781	15.2868	10.7106	10.4884	23.9419	10.7436			249.253	98.1057	39.7825	131.106
	19.0072	15.8344	16.8973	14.2511	10.4709	15.0304	23.1925	9.93319			125.991	134.561	51.4386	142.018
	19.168	11.8029	14.7918	12.9715	11.9247	11.0926	50.7334	11.9381			111.447	64.0701	43.2159	314.058
	16.1269	9.85228	14.6598	16.6104	12.7425	16.3821	17.5953	7.92926			79.0372	72.5515	33.7865	87.0005
	22.565	10.8668	21.5584	14.1892	10.7807	11.0909	48.5013	12.5794			90.6095	137.413	36.9745	253.262
	24.1413	10.8441	23.7004	16.7906	13.2119	10.8623	61.6829	19.079			156.392	97.625	83.7976	355.706
	18.2112	10.6456	16.9331	15.2964	11.1388	10.9318	18.4498	12.0555			152.001	169.419	34.0044	107.375
	20.1086	11.3961	17.2703	15.8944	11.2855	9.33411	22.302	10.7705			93.3643	202.705	59.7602	152.632
	20.5237	11.0998	15.6257	15.841	12.1223	11.1912	25.9036	12.5392			137.654	120.614	58.9313	116.952
	27.3939	12.6717	24.7082	16.5742	13.2459	13.5728	72.6592	9.02069			124.776	164.645	53.2011	517.196
	36.9941	12.2824	16.8446	13.9916	11.2058	11.2359	24.1456	9.3576			277.193	130.886	55.4906	155.003
	18.2485	13.2547	15.6821	15.8572	9.3675	10.9123	19.2124	10.768			139.167	136.311	26.3211	118.34
	25.3875	10.4961	15.3369	15.7943	11.8801	10.9109	22.6275	10.9423			209.059	94.5603	34.8066	112.077
	29.4026	12.119	17.5927	15.0753	12.8675	10.6365	21.8583	17.5951			228.535	100.837	60.1252	111.742
	20.3218	11.5629	17.7704	14.4546	12.363	12.6206	45.9133	11.6584			153.864	173.474	53.9801	257.732
	25.9052	8.87521	22.1429	14.3501	11.4216	11.7233	48.8606	13.5371			134.213	125.607	42.2747	254.965
	32.2226	11.6831	22.8458	14.6979	10.7468	12.5994	28.7502	16.7907			238.739	148.357	49.4504	104.301
	26.4518	10.1789	22.7462	14.3862	9.90777	9.72709	33.9468	8.91052			144.251	153.609	45.2557	251.52
	42.294	14.0635	41.1295	18.8153	11.7304	13.4984	27.3478	19.1674			329.814	333.28	57.5152	150.534
	24.3321	11.5382	21.0614	15.3525	9.53953	11.6831	24.5026	11.4822			147.453	140.566	59.9809	172.031
	23.8265	13.292	20.9461	17.1073	10.7134	12.4618	73.6521	10.4319			110.559	128.82	71.1447	487.687
	21.0381	11.7221	19.9533	15.4762	10.2963	12.442	71.4649	10.4751			107.259	130.148	61.1655	489.683
	16.6848	10.8024	14.7565	15.1593	10.4795	12.7799	20.8847	10.4974			139.393	116.539	57.0494	126.1
	24.9349	10.5243	21.1589	13.7216	11.0759	19.4465	32.8788	9.99632			140.406	188.603	90.6512	210.978
	18.5215	12.1802	16.0785	17.6239	14.3386	10.6229	19.8752	17.0735			160.833	207.066	60.6333	268.984
	20.2265	10.7862	17.6062	15.8423	10.7369	11.7372	20.8578	9.2177			156.933	105.575	55.1443	145.28
	38.7579	10.8177	17.8317	18.2341	11.9101	13.4411	27.6244	9.50352			264.705	207.083	64.4858	143.183
	19.0663	12.3238	21.8838	14.5045	11.8076	11.1215	16.7443	13.5718			124.808	142.849	48.2467	95.8921
	26.2362	11.6046	26.1551	17.5652	9.98177	19.1967	88.9689	13.7091			129.128	132.728	96.1619	543.463
	23.8318	13.4125	23.2053	19.4046	13.6886	12.9906	82.9051	15.8828			124.574	145.21	27.2153	508.234
	26.873	10.4912	21.0081	16.3834	10.9876	13.479	19.4325	9.15331			134.57	105.34	49.9035	121.745
	17.8347	11.7062	15.5348	14.376	10.2012	10.2289	22.4295	10.382			83.8994	98.5323	24.6764	135.313
	23.5699	10.9435	16.8765	12.1759	9.5218	9.29002	24.9847	12.1971			110.916	132.577	29.4878	110.699
	23.6022	10.7073	26.3583	12.6659	12.4493	13.8545	32.0056	11.4094			157.266	186.385	51.2246	192.715
	22.3984	11.8852	15.0872	13.6564	9.93563	10.2996	54.8794	14.1399			132.109	57.7684	57.2663	339.419
	19.3315	9.84744	14.7806	15.617	11.217	18.0982	19.7788	11.6533			155.52	78.8509	72.9888	113.534
	22.3971	12.5382	22.2294	17.4032	10.4261	14.7254	72.2296	10.9569			96.9015	126.202	50.9958	511.937
	23.5226	11.9361	16.5483	15.1675	9.5959	11.0952	26.7008	12.0702			98.271	57.9693	39.7109	191.977
	19.2603	12.4534	20.9754	16.4896	12.5741	14.4861	52.5354	18.7825			165.212	187.512	42.6862	286.007
	25.3162	9.435	19.9778	16.7467	11.3681	12.2875	25.3954	12.6134			145.332	72.2131	45.2445	125.845
	23.5762	10.6477	18.3662	14.6665	11.507	9.4067	22.9489	8.38492			153.915	153.112	30.5681	195.703
	20.8832	11.7768	16.5214	17.0595	12.8998	10.7711	20.1748	16.5931			116.393	212.772	53.54	116.156
	19.9075	10.2034	18.4194	17.4351	9.62535	11.0346	23.0248	11.142			98.2729	98.2916	53.3269	135.971
	33.1069	9.33506	20.0198	11.6774	10.2643	10.622	40.8147	13.9349			201.646	93.8791	39.8933	288.871
	33.4086	13.3787	20.1291	22.1403	9.33561	11.5763	23.8179	11.3303			218.189	107.899	44.2227	136.246
	19.3538	11.8188	22.7938	13.4553	13.5909	11.1517	20.1376	10.5729			107.947	216.503	69.4376	136.937
	43.7552	12.9282	44.2557	15.7887	12.3333	16.4753	36.044	13.9784			338.811	350.193	64.2799	206.338
	37.3777	12.1033	20.9339	13.0791	9.73515	14.3249	32.4303	9.40044			244.029	193.293	30.9952	219.457
	18.2626	11.1111	15.9517	22.0687	9.35762	11.8783	19.8927	10.6947			93.7705	140.667	57.1451	101.568
	22.7832	13.0414	20.2775	18.8071	9.7922	9.64889	50.5095	13.4727			106.793	97.2066	51.4833	282.152
	22.2225	11.1654	22.2936	16.9069	11.4277	11.5155	18.2935	13.1912			116.442	177.549	53.9072	94.7008
	17.2159	13.2341	14.7549	13.0775	10.9031	10.7586	21.0941	12.6532			65.811	105.155	20.8177	132.656
	20.1816	12.9436	16.352	23.4813	11.2567	11.8101	18.5747	12.3219			91.3774	137.92	28.4295	105.211
	20.5385	14.1717	18.7879	18.6806	10.761	12.5288	68.1099	8.95504			120.438	110.694	46.6641	482.043
	31.1917	11.6165	18.0734	13.4505	12.2494	10.5641	35.3909	10.359			230.437	130.84	75.3021	211.651
	20.5107	10.3521	18.4366	17.5617	9.63242	11.7645	23.6752	10.587			147.972	110.598	62.2517	139.368
	20.5507	10.705	14.124	16.0072	10.1018	10.6266	22.0911	9.46651			135.506	151.272	56.1051	137.155
	43.9095	13.1336	42.9699	16.2319	11.3012	14.9079	33.8807	15.021			331.918	331.548	50.3508	177.912
	21.4344	10.2273	16.1404	16.0247	10.6833	11.0376	22.5116	10.031			156.258	107.707	44.8439	133.137
	21.7463	12.3287	16.6869	14.3704	9.84988	11.6133	27.7765	11.1677			150.206	107.504	52.8786	135.132
	43.2654	12.5218	42.4118	16.6182	9.99156	14.7124	29.546	15.1145			331.176	337.664	39.358	176.606
	20.5333	13.0782	20.4481	13.414	12.1626	14.6254	29.4694	16.8547			159.014	171.479	66.854	105.009
	19.5031	11.3873	22.6659	18.4696	12.5411	12.8146	17.1257	10.1565			102.394	206.945	74.6205	78.3532
	25.5495	13.2882	21.1763	12.6656	10.7997	14.1685	31.6334	8.63687			148.872	168.955	44.5076	206.023
	22.0863	10.9389	19.4402	17.7807	11.531	11.0859	29.0072	11.0215			139.403	121.579	41.0398	188.299
	20.7171	11.946	17.6348	15.4672	10.7113	11.2571	28.0259	8.74794			113.754	99.5789	34.1695	186.776
	26.3764	14.9613	15.4841	17.443	10.0849	10.8044	51.4218	12.1849			213.19	131.798	48.9416	322.941
	18.3409	11.5071	24.7104	14.762	11.2641	11.0538	23.6883	13.0744			105.11	145.79	55.2836	151.638
	22.2785	9.63433	16.7573	15.78	11.3623	12.6836	26.4257	12.9686			104.882	100.198	34.0422	137.412
	21.2002	10.6189	17.106	14.2558	9.96266	11.2841	20.5601	12.8186			120.175	92.7094	52.7156	111.375
	39.1318	12.0404	22.2728	14.7955	9.84447	10.9544	50.5416	16.3043			280.946	141.618	42.0044	277.279
	41.2856	14.0506	43.316	20.2602	13.0617	14.9221	31.6368	14.3094			325.772	345.271	76.1654	166.664
	52.376	16.4281	44.7364	15.0302	11.4697	17.0315	40.5207	18.0653			402.506	340.879	70.4072	197.773
	23.5058	12.254	23.1549	18.0015	12.7395	12.5351	50.0758	17.5641			111.563	154.438	61.5081	302.626
	21.1612	10.3122	17.4123	15.172	8.42135	10.4867	23.3653	10.7907			136.543	105.995	61.318	156.483
	28.592	11.6552	17.3541	12.1012	11.4549	10.6646	21.3395	16.8155			243.87	126.93	37.2834	97.9787
	24.7533	13.2684	22.6843	15.8359	12.6108	21.2429	81.3033	10.0837			106.707	143.712	113.666	534.259
	20.6903	9.242	20.8097	17.3312	11.5263	18.4255	25.3496	7.76831			107.468	115.113	51.9631	156.751
	19.2164	8.67929	19.9656	15.0193	9.61238	12.0242	27.0509	11.8403			140.542	84.8545	34.4899	171.883
	18.8096	11.6924	16.0429	13.636	11.3434	11.8365	23.9588	10.5265			169.39	73.5654	24.9466	117.366
	19.0037	11.7626	22.7863	13.1512	10.6585	11.1673	20.5845	11.4943			113.218	183.183	55.5733	77.8692
	17.6214	10.6917	14.3945	15.9557	10.1634	12.4791	21.4385	8.53743			84.5902	156.25	23.429	113.085
	21.733	13.5595	20.5436	14.4273	10.2257	11.241	25.1227	10.8582			139.823	129.238	43.7877	144.652
	21.4713	10.6117	17.613	15.0816	10.5332	9.14933	31.0008	10.8118			128.766	105.879	49.3252	185.178
	29.0619	13.2923	23.16	14.0419	11.5145	11.0606	34.0398	8.80643			182.887	179.908	46.0633	234.753
	36.7942	9.25201	18.9531	16.5079	10.6359	13.2739	26.4961	8.82395			234.228	178.335	39.0877	164.592
	18.2513	15.221	16.7658	14.6607	11.4115	11.0952	19.2586	9.67573			131.07	105.784	32.7809	106.797
	20.1788	11.7291	18.9173	18.6179	12.3383	10.5692	23.9872	11.2264			145.586	146.227	36.085	184.975
	19.9952	12.7387	16.0185	15.7926	11.8774	10.1232	40.0229	9.3535			70.3159	77.7906	21.604	240.591
	27.0938	10.0876	21.7586	15.1745	10.4178	14.7964	44.7618	9.2345			146.617	207.464	59.4685	267.244
	23.4183	9.29868	21.8919	13.6065	10.9571	17.8073	25.2876	10.1558			103.625	157.799	78.8863	166.579
	18.884	9.66536	15.034	15.4581	11.0137	10.1721	23.5738	10.2236			101.857	82.3723	29.6648	140.48
	19.3707	10.5329	15.9663	17.2606	11.0822	9.93581	21.638	12.6374			79.2778	83.8831	36.0491	151.465
	25.106	12.1587	19.9092	14.9557	10.8612	11.5778	52.8794	11.686			131.51	100.47	48.7806	333.036
	21.8942	10.9176	15.8399	15.5555	10.2197	11.597	22.095	10.3364			114.581	80.5737	56.8094	120.821
	18.5774	11.0352	15.6827	17.6829	10.8349	18.3159	21.1179	9.5585			144.386	180.357	61.4793	107.682
	26.3115	11.6256	30.2472	18.3394	12.6307	13.2373	88.6604	11.8402			160.161	197.949	74.4982	514.738
	22.9713	12.134	17.0048	13.6368	11.0389	12.1217	23.9806	8.99929			133.125	103.298	56.6539	145.17
	23.2085	12.4511	17.7831	17.83	11.4777	11.8636	29.7546	11.4564			141.241	101.561	41.5734	190.131
	35.6652	11.5475	17.2013	22.6249	10.0865	10.5497	25.3791	12.4037			249.202	115.685	40.9499	88.663
	27.0962	12.1727	22.3696	12.2598	11.1646	10.7394	55.401	14.8039			149.621	105.789	34.758	303.969
	18.7907	10.6742	17.6753	17.0157	10.0414	10.8559	27.6828	10.1946			105.7	125.88	56.2742	178.709
	21.8084	9.92216	17.6007	14.6529	10.341	13.2322	29.3281	10.1932			146.89	163.981	51.1405	183.937
	17.3932	12.1165	15.6978	17.0644	10.6533	10.1233	51.7611	12.7211			108.8	63.676	51.4336	314.572
	31.5515	9.9942	18.3699	15.0243	10.3148	12.049	30.7218	10.5679			233.569	110.151	55.9836	172.12
	28.6024	12.561	17.6816	13.0177	10.5175	10.4667	19.8477	11.6667			188.977	104.319	42.1678	128.262
	37.2759	12.0915	16.2154	15.3482	10.0185	10.5359	20.1746	10.0417			255.226	96.95	37.9967	124.413
	19.1231	10.6699	18.9871	21.2241	11.0686	11.797	19.9099	14.3836			104.528	97.1436	41.1532	104.621
	21.0382	12.0884	19.0676	18.9361	12.0049	11.5986	23.4206	9.05698			137.776	145.89	42.4204	156.982
	19.8957	11.9795	15.3701	16.0264	11.022	10.7511	22.7861	10.2169			105.286	83.0414	41.2818	159.273
	22.7577	11.4188	29.2469	17.1217	13.5233	15.3765	74.5863	11.1431			130.239	191.616	70.5427	507.834
	17.4707	10.853	15.9543	15.7813	9.6066	11.5098	24.804	9.54074			121.806	118.412	44.4263	160.432
	20.9414	8.4575	23.1115	13.3645	10.5553	11.1936	23.3357	12.1443			156.837	178.441	66.9247	202.723
	21.2356	14.4909	17.4944	22.1957	11.1497	11.5343	24.5815	12.6364			166.882	140.746	61.5722	146.135
	19.0735	10.9355	14.4367	15.4717	9.79889	10.6845	17.7724	9.1224			105.908	75.415	46.3852	98.3343
	18.7918	11.8097	14.1348	15.1145	11.2452	11.2478	17.83	11.1383			103.018	85.3215	34.1249	102.892
	18.6432	9.89614	14.7935	16.5232	12.5078	9.6527	21.362	15.2193			125.142	70.1327	62.3593	98.4386
	37.81	12.6174	18.752	18.3725	7.61631	12.3979	19.8732	11.61			246.687	143.099	44.0864	132.156
	35.4658	11.9502	22.3562	16.8206	12.1283	11.5391	25.2297	12.6987			262.088	153.331	53.6926	138.963
	18.2243	11.7599	19.5841	17.462	13.1056	11.6039	24.6025	9.5299			117.178	140.955	42.4618	146.153
	25.1343	10.6732	20.758	13.6441	12.3244	11.2007	25.2471	15.8759			166.002	171.298	46.6512	111.336
	25.4353	10.6148	19.9641	13.6636	11.1969	10.0208	30.0119	11.9728			99.4083	119.283	34.0384	175.685
	36.0176	11.3015	15.1239	17.0013	11.6921	10.4818	44.6858	10.1033			258.11	100.987	31.5674	255.765
	20.5882	9.05664	18.8995	17.3777	10.5553	11.4687	22.4119	11.632			128.961	97.8362	56.6177	141.302
	23.9618	10.3925	25.2791	17.4032	13.1198	11.0071	24.3322	12.6076			133.06	204.591	67.7947	247.948
	42.6916	14.5886	42.6274	23.5297	12.2226	13.3207	29.351	14.5921			334.47	349.773	64.7382	153.61
	36.6776	12.0402	15.9311	15.1654	12.9528	9.54284	25.0101	12.7073			257.091	148.663	31.6997	135.374
	25.4425	9.9206	21.317	16.2991	10.4391	11.98	28.2957	12.3897			136.185	133.976	37.3145	189.276
	20.7757	12.4088	18.163	16.2459	13.2587	10.6904	24.1041	11.0804			107.046	124.112	32.6047	152.116
	19.3917	12.7816	14.3366	16.3274	10.7201	9.72471	24.4408	11.6792			93.3492	82.3568	52.9975	161.773
	17.6986	11.4808	14.7229	15.9828	12.7035	9.0031	22.5838	8.2087			84.434	94.1725	39.4951	150.063
	30.7281	12.2994	18.4879	12.965	9.44752	19.648	28.9009	12.1807			212.66	139.144	81.0453	164.729
	20.7312	10.4236	18.2069	17.7163	10.2884	10.7758	22.1477	11.7867			123.115	103.289	54.6749	108.041
	24.921	10.642	22.2746	14.5554	10.576	11.2838	47.9922	12.9265			115.809	106.855	30.2465	253.602
	22.7755	11.7531	21.6676	13.3178	10.439	10.576	53.6852	15.5086			169.837	145.35	36.4709	307.228
	16.4857	8.82262	14.5327	14.5857	9.14674	11.1447	24.017	12.8691			74.1743	79.9392	35.8541	121.402
	20.0448	10.0692	16.713	16.575	10.4535	10.6122	21.1811	9.94352			101.681	102.968	50.3165	136.692
	16.6385	10.6166	15.9022	13.9985	10.4802	10.0388	20.3178	11.2747			105.798	67.5369	39.0787	155.162
	20.8498	10.982	15.6002	13.624	10.2479	9.44604	20.1727	10.392			127.254	144.063	63.5396	187.818
	36.4658	12.443	19.721	15.5793	12.0192	12.32	67.5849	12.9439			267.865	111.213	60.8325	481.729
	22.9059	11.6376	17.4002	14.2874	9.96044	10.2951	23.5364	9.35397			143.949	160.309	54.1087	140.596
	16.7934	9.58048	16.9987	24.6459	12.6767	10.7308	20.0337	15.5469			96.9769	130.74	55.8746	112.188
	18.6793	11.5044	12.6707	15.2452	8.77377	12.5317	20.888	11.8269			105.942	78.7662	40.0793	127.852
	22.5087	11.7471	23.3196	16.5327	12.0554	11.761	53.5133	12.0999			131.609	144.097	54.0194	336.144
	22.598	11.5335	19.1291	15.5743	12.7116	12.7601	42.0894	9.84633			156.989	90.6079	43.6408	252.509
	24.4334	14.3273	20.0093	16.7933	13.9119	13.6499	27.2373	11.8055			153.412	155.942	46.8217	143.064
	22.3075	11.4281	17.3421	16.5997	11.1583	10.5774	23.4121	11.9315			137.31	129.164	38.9552	108.834
	41.7654	15.593	42.5088	25.4293	12.8355	20.6814	52.1267	16.984			325.607	345.799	66.8494	302.424
	20.3601	11.1983	14.0662	13.4172	11.1305	12.293	19.2572	9.90767			94.9217	85.5708	36.8094	119.885
	36.1965	10.4248	20.514	17.2935	10.1972	11.4424	25.878	11.1142			256.827	102.452	37.0746	173.311
	22.264	9.94561	21.9025	12.2141	11.0525	11.7147	22.5092	10.5099			123.562	148.807	43.9989	132.252
	28.4715	12.7589	20.9275	16.9268	12.1082	11.4844	33.5321	9.26397			167.475	107.723	48.2577	198.424
	19.4111	10.0222	18.1092	15.6867	11.2493	10.7136	25.8545	11.0395			115.096	101.475	30.2562	153.893
	23.1879	9.02489	18.6468	14.6317	10.6843	10.2362	22.2848	10.4776			131.217	127.975	38.2174	189.254
	31.7918	8.66462	23.7703	18.3126	11.8932	10.1669	51.1931	10.8276			199.398	179.445	27.4759	300.798
	38.3133	12.0668	18.2501	13.8285	11.0991	11.7927	22.2899	9.82931			273.829	87.689	48.7903	169.486
	28.3247	11.5072	26.0444	16.3502	12.024	9.88434	26.0361	12.184			132.591	198.474	62.9533	185.012
	26.0353	11.7588	17.3678	15.0803	9.80877	10.5695	25.723	10.9372			158.036	114.651	38.4449	190.183
	42.0591	14.4244	42.8164	22.9323	13.05	14.3752	30.7208	14.038			324.674	364.376	46.3934	153.329
	22.7962	11.0177	18.0657	15.1242	10.5013	11.2458	29.9287	14.8185			157.37	91.0209	52.573	114.342
	20.7632	11.6752	16.3222	18.2428	12.4661	10.9958	37.8077	9.962			167.752	119.174	57.2277	220.28
	31.0305	10.6547	17.8234	14.6804	10.0151	9.28857	19.2208	9.48072			230.629	126.393	22.5196	117.326
	18.5629	10.2477	21.8606	22.0334	11.9881	10.7645	24.3511	12.2945			128.451	199.187	39.462	124.133
	43.5797	14.3902	42.1563	14.0351	12.6392	13.4752	31.1656	14.9635			330.188	319.927	64.151	168.519
	19.4731	11.47	17.3007	14.8057	9.23089	10.2864	22.0458	8.19744			104.571	110.368	66.1104	119.606
	18.6886	10.3879	19.7049	16.15	12.0685	14.0545	44.2648	10.2837			140.612	182.913	46.9642	266.947
	20.1586	12.0823	17.0952	17.3148	10.7934	12.511	19.0331	11.6857			149.9	90.3673	69.4799	106.138
	18.7961	10.2736	15.5976	15.2003	11.3725	9.26797	23.891	9.05417			93.2692	58.4094	70.7667	137.16
	19.7902	10.6179	16.7283	22.0792	11.3829	11.678	17.5242	9.49559			93.4685	119.031	51.5084	107.605
	21.5653	9.82896	17.0619	19.0671	12.2271	12.2859	32.8392	10.0075			128.165	123.701	56.8543	227.209
	45.2092	15.8506	47.6495	18.7543	12.6397	16.2172	55.7336	15.6811			329.912	340.84	61.3284	286.229
	22.6831	12.0051	17.5206	14.903	11.9056	12.8904	25.3523	16.977			160.682	148.594	52.7251	89.1332
	19.0545	11.6868	20.3478	13.2405	11.6684	11.4681	37.3885	13.5949			87.2458	161.395	40.4624	215.75
	19.9845	9.24076	16.8756	15.7309	11.7217	10.2132	26.0089	12.6925			124.155	172.145	59.632	134.301
	23.7017	12.9767	18.922	15.5867	10.2764	11.1914	52.6413	13.9981			122.273	177.488	33.6684	329.215
	29.7949	14.2014	18.7144	14.4293	10.0393	15.8911	85.2411	12.8191			219.368	121.113	76.0712	559.826
	23.5821	10.2997	17.8138	15.5146	10.1328	10.3034	26.0661	10.5058			124.144	97.0346	57.3497	145.084
	24.9429	11.707	24.0579	13.35	12.1167	14.4052	31.7312	15.6472			162.558	183.049	63.2065	160.432
	36.7503	11.1421	18.8705	15.0697	9.84301	12.9719	27.5954	12.0462			250.979	186.511	48.1502	150.602
	25.6613	10.9853	21.4713	17.061	10.2475	19.6047	70.8856	12.4604			143.891	133.615	93.3038	485.192
	32.1888	14.2452	21.0828	14.7192	11.8155	13.195	79.8243	10.7026			210.66	126.895	61.6308	527.952
	22.6785	9.8709	18.5772	16.3302	9.92429	11.3715	24.6094	13.2069			142.006	192.406	59.9468	162.673
	22.5871	10.0507	20.9336	14.8266	10.7327	10.2924	48.2123	11.087			131.132	128.394	30.8335	259.753
	19.3955	10.2884	14.1682	13.501	10.159	11.3306	23.0473	8.87954			109.443	70.399	48.717	155.212
	19.0722	13.1998	19.6134	17.1581	10.4293	13.0141	85.3783	16.1287			107.953	111.519	62.5588	545.478
	24.7206	10.3723	23.1916	17.078	8.85026	10.4672	48.607	13.5443			165.783	91.6383	24.752	250.773
	23.7012	13.7585	21.4192	22.5166	11.9373	13.0845	74.5257	10.2454			118.969	119.593	80.0458	520.201
	22.1252	11.8864	24.5618	14.6899	12.4243	11.0388	51.1696	13.9082			151.95	182.141	76.24	320.427
	22.7559	12.1985	19.2332	15.1467	11.272	13.6395	42.3966	10.1942			182.324	168.013	53.7001	256.089
	40.5798	10.2898	21.8306	16.9203	11.5373	12.3037	29.9739	15.971			275.672	130.574	46.03	113.036
	16.6196	13.3623	15.6339	16.3784	14.1486	12.1834	50.5462	19.5422			134.977	118.061	41.9419	269.691
	45.0292	15.4666	43.3867	15.5915	11.8497	12.3883	33.6702	16.2925			329.213	338.796	55.6776	178.34
	19.9446	12.0337	17.0388	17.6094	11.5009	10.4742	23.7705	9.44536			144.172	165.996	34.757	155.307
	37.9267	12.1517	18.4773	14.2914	12.678	17.3885	25.337	16.8792			281.149	109.948	55.0789	127.578
	26.6386	11.828	14.9757	15.1554	10.5652	10.564	23.4157	13.1314			190.799	133.814	30.3085	109.033
	23.2745	11.4447	16.4743	16.3117	11.2667	12.2522	32.2368	10.1659			130.281	153.923	62.2525	205.931
	20.5126	12.5707	23.5016	22.6751	13.2974	16.9318	51.8961	18.5872			104.579	180.173	81.1962	282.01
	21.151	10.0124	13.9904	14.3723	10.673	11.5987	19.1554	12.0617			99.4544	84.21	34.3876	109.079
	21.4222	11.3752	19.3001	15.7012	9.70172	10.3674	24.0059	9.15029			139.274	141.549	45.8913	186.435
	20.3252	10.5914	20.1972	16.5274	10.2144	14.4093	29.0701	9.80665			161.389	180.667	37.5377	187.971
	29.6209	13.3376	19.3525	14.5822	11.3087	17.1763	25.2228	10.4797			220.612	139.724	77.2574	165.678
	22.2421	9.91287	19.5673	17.2609	9.87678	11.5014	18.8424	11.7232			148.207	115.464	51.241	101.293
	26.7296	10.4591	23.1794	16.2818	10.07	13.0526	65.0226	11.6008			173.601	162.547	47.6004	368.686
	21.1587	11.7016	20.1539	17.2082	12.3669	10.1881	19.73	9.9111			130.085	171.193	34.0891	118.992
	23.1251	10.3126	17.3799	15.4888	10.722	10.602	28.5155	12.2784			148.203	136.087	47.07	219.753
	21.3298	12.9516	21.5749	15.6166	10.5634	12.8661	49.6801	11.6606			108.5	103.575	70.9766	255.784
	22.4297	11.3311	23.0833	13.2222	10.2763	12.4582	53.8258	13.1018			130.672	167.85	48.1787	348.998
	22.5715	8.72896	24.1173	16.6324	10.9358	12.3001	21.9404	11.2636			114.856	159.744	38.1402	188.427
	24.5919	13.6122	24.9338	16.8768	12.4457	13.0772	73.0721	16.1389			129.8	173.954	57.1862	465.449
	20.9869	13.3105	17.6455	16.359	10.0225	14.6204	24.9892	8.86285			139.057	143.12	58.0536	139.35
	20.8329	12.3845	22.1794	14.7503	10.6108	8.97536	21.4795	13.1431			114.435	165.082	39.0832	92.3155
	22.0715	12.1565	15.9109	22.1809	10.4572	11.9488	24.7578	10.5883			103.862	96.8508	23.7676	141.701
	21.9453	9.32549	18.9037	13.9819	9.4373	12.4593	24.4278	10.8127			103.244	116.398	48.5293	162.156
	24.342	10.8007	21.5705	15.5778	9.92625	9.728	51.0358	11.0693			160.96	109.747	30.1138	272.138
	23.7731	9.19348	18.8018	15.9345	11.8529	10.8985	41.4173	12.5965			116.085	190.984	58.64	257.026
	25.7199	12.6479	25.3932	15.2094	11.1872	10.9689	49.405	12.9666			162.608	109.896	64.1506	294.087
	26.7411	10.4614	24.1567	15.0951	11.3546	11.756	62.2861	11.5975			156.393	142.603	46.2389	335.754
	26.6529	10.5552	26.8233	15.7885	11.7138	12.0457	51.198	10.4762			151.385	136.055	58.7433	277.069
	23.3991	10.0164	17.6396	15.1843	8.74169	10.8507	25.9075	11.4394			173.118	164.766	31.641	184.807
	21.2471	14.5731	19.5061	14.8995	9.56144	20.3508	28.3877	12.3227			159.05	175.656	80.9731	134.721
	34.6778	11.5102	17.938	16.4532	9.69101	10.6446	22.6895	10.1925			247.929	98.7286	28.9746	121.161
	21.164	12.9293	23.6995	15.4123	11.5346	10.4884	22.3896	10.7327			165.724	175.754	38.585	197.002
	20.0618	12.2788	19.4278	16.5908	12.1957	12.9515	69.2758	11.9664			114.819	118.123	58.3287	457.473
	34.8176	11.0539	19.6132	15.8767	10.0652	10.8214	54.0073	14.302			237.104	162.892	39.2165	332.741
	17.4073	11.8447	15.4313	15.6769	9.25561	10.701	17.766	11.094			92.5252	133.168	37.0291	110.55
	20.1867	10.0081	14.7353	16.4127	12.0099	10.5852	20.1516	10.0398			78.9399	109.645	54.0515	119.349
	20.146	10.8604	16.837	16.178	9.23118	10.8272	27.4214	10.7638			145.543	181.123	40.5572	160.157
	27.966	12.4814	23.3568	16.3775	11.4731	12.5307	73.0468	8.74933			145.187	131.66	48.2331	509.085
	26.0862	12.1165	14.1639	16.0204	8.45925	11.1562	20.3346	10.606			206.535	90.4347	33.7598	125.401
	37.6143	15.5722	20.2123	16.7836	10.9303	13.4207	68.5264	12.9865			249.095	132.446	76.7654	451.663
	20.7682	12.5643	22.3202	18.3349	12.5478	12.5086	21.2568	18.541			110.084	111.867	67.7579	63.7424
	19.8541	12.7592	18.9777	15.7271	10.5463	16.4695	22.6779	11.2226			111.084	210.009	75.9144	128.902
	19.7901	10.5023	15.3447	16.9809	12.7771	11.2347	19.5137	18.0077			140.66	153.29	67.3181	60.4136
	20.5709	12.8959	18.1041	13.5304	10.5104	11.8636	25.4122	11.918			121.385	84.4306	54.013	112.397
	36.9623	9.51499	27.2177	20.1431	12.7299	17.0519	24.2981	12.5072			261.438	173.087	59.6939	231.308
	18.2147	12.568	15.887	13.7165	10.0704	10.3525	22.3888	9.95094			118.463	87.2285	40.6163	161.085
	23.1617	13.8684	22.5715	14.1181	10.6754	12.0952	71.5233	12.6739			116.053	131.237	67.5967	484.191
	17.4321	10.0905	15.9498	15.9222	11.2785	10.0031	39.4072	13.6738			75.5964	83.7691	36.3478	257.223
	20.7471	11.1048	15.2791	17.2284	12.5498	15.7512	19.2395	16.5238			90.262	109.467	43.863	65.2508
	20.3137	13.2714	14.6639	21.489	11.7564	15.2784	24.9365	11.5518			94.5948	144.546	52.2598	159.542
	17.2107	10.7663	13.6488	16.4444	10.9361	10.8578	21.2902	11.4871			121.039	70.1722	33.8198	129.515
	19.3003	12.0411	14.7956	16.1559	11.288	9.74121	38.7284	9.36859			101.163	101.264	32.8527	217.47
	21.0311	9.07781	17.3976	15.9806	10.544	9.83965	24.9858	10.4481			115.147	89.7933	44.1761	150.375
	22.4597	12.071	19.5619	13.6853	10.5939	16.8915	21.7222	11.5792			127.006	101.839	63.8537	109.77
	20.4794	11.2373	20.8462	15.8582	13.2838	10.7082	23.1277	18.6305			128.572	140.427	35.613	49.4679
	21.8098	10.8811	18.4405	13.858	9.72388	20.7848	55.1161	12.5225			155.853	174.468	81.1668	353.736
	27.4683	11.5831	19.9844	14.5097	9.47744	10.4507	50.9184	11.5006			208.155	176.051	32.8965	318.251
	37.0001	9.58545	18.6604	14.506	11.643	10.3665	41.2201	8.75958			237.083	130.078	29.7552	247.704
	21.0507	12.2127	18.8692	15.5958	10.7906	16.5857	17.1623	10.1941			123.146	97.8659	52.8279	126.647
	24.7602	13.8056	24.1973	16.7632	10.703	15.1589	73.0841	12.4188			149.408	146.408	67.7313	485.719
	16.5889	11.3938	14.1717	14.7296	10.3676	10.6784	26.143	12.1411			123.793	104.626	47.6962	172.992
	17.9602	10.7634	13.9369	11.4764	12.0021	11.1165	21.7009	9.68939			136.095	94.124	35.9576	126.061
	23.5414	11.2757	19.0075	15.4147	8.52319	11.4301	22.4598	10.7644			132.136	81.133	34.4902	166.915
	23.8086	12.5935	20.647	16.9943	11.0769	14.1079	45.2285	11.13			142.709	192.879	49.3918	272.553
	36.8294	9.14957	15.161	14.9673	8.6959	10.3568	22.9795	12.991			276.743	100.363	35.0124	148.272
	22.8443	10.7731	15.1496	14.8966	10.1177	12.8479	20.5971	8.93989			117.374	73.1184	39.4873	118.601
	20.2526	12.9916	17.236	16.1835	12.4749	11.0119	20.7741	12.213			106.14	112.876	47.1624	119.859
	20.483	12.5406	16.4919	22.8151	9.01033	11.1963	53.1891	12.7006			135.213	140.963	41.9622	324.77
	40.5284	14.7064	24.6778	15.6709	11.0323	15.2629	73.0103	10.9066			275.485	165.072	79.93	509.87
	20.7814	10.4277	15.5311	16.4669	11.5397	10.355	20.3552	13.4618			123.777	69.6311	50.5855	89.5692
	20.7728	11.7871	16.6309	18.224	12.5587	11.868	22.1621	17.911			124.849	175.177	47.959	65.9067
	22.1644	9.48335	20.9878	14.5305	11.4342	11.5202	51.1693	11.6755			105.686	105.893	51.3126	289.452
	23.3651	10.4673	20.2886	14.0517	9.94756	11.9911	32.198	13.1961			153.69	151.969	66.6979	164.5
	20.8017	12.3637	23.3652	17.1097	11.3832	12.2675	26.8866	10.3382			111.778	158.446	36.1882	163.317
	16.825	12.1815	21.5507	13.8096	11.4136	11.9462	25.5367	12.2646			72.8774	148.001	54.1746	142.125
	44.9881	13.1928	43.5368	17.7054	12.3306	14.3966	30.074	15.9098			337.779	338.371	73.8359	185.894
	22.3766	13.0376	19.843	16.2262	11.4834	14.4096	28.137	7.95465			112.126	177.917	60.6659	183.371
	19.5054	16.1088	21.5416	17.4837	10.1419	13.926	70.1442	9.79435			89.648	110.77	65.0686	490.46
	23.527	9.08659	21.2589	25.302	11.6919	11.202	21.5436	12.5362			168.639	186.243	52.6163	237.296
	38.2192	13.648	21.0425	15.1562	10.1452	10.3141	69.8917	12.8179			237.061	108.919	32.2829	385.126
	23.2683	12.8724	21.112	16.8997	12.8069	10.7567	21.4498	11.77			139.877	139.359	39.6697	127.295
	24.1363	12.4972	23.7743	13.7588	10.3161	13.6443	73.4585	9.82495			118.749	159.614	81.9911	500.608
	18.8614	11.8315	16.9815	13.3756	10.1203	13.2961	24.2543	9.08044			102.062	97.3127	50.6182	150.199
	36.0759	11.3186	19.5127	18.1357	8.47085	14.011	27.0229	8.85273			276.427	167.119	59.6605	172.87
	19.2152	12.0787	21.1917	22.1352	12.208	11.0686	51.6245	12.8134			96.0644	194.997	66.4927	328.025
	21.8973	9.73649	13.7738	15.3735	13.9672	10.42	19.0653	16.1982			123.425	134.971	57.935	84.4118
	20.3347	11.5469	16.8056	14.4858	12.2216	10.4317	39.4002	10.1473			100.707	72.2824	63.3873	242.034
	20.697	12.5865	16.7593	14.3556	10.1845	11.201	50.9717	11.5956			88.8767	90.4833	40.1422	309.507
	19.5763	11.5809	15.2735	13.8077	10.3425	12.2456	18.5234	16.0584			91.3405	91.7946	34.7897	68.5156
	18.8355	12.9017	13.8348	17.2913	9.42455	12.5402	19.055	11.5331			93.668	104.338	55.998	106.983
	19.1818	10.3316	15.4143	16.5708	10.1315	10.7887	22.86	12.8969			114.863	87.3338	52.1067	145.05
	29.1653	10.7557	15.6575	13.6456	9.87381	10.4158	25.8983	10.9765			212.814	120.954	46.435	107.025
	23.3986	8.91425	17.4764	16.0668	11.3306	8.90702	30.2638	11.8902			139.016	175.448	66.9512	156.833
	22.3857	14.9651	19.5481	15.6671	11.6169	12.5343	78.3847	11.8209			90.1059	109.045	44.4913	525.707
	20.9337	12.1256	14.6955	13.167	10.1288	9.94769	18.9642	10.286			108.291	89.778	57.3248	116.849
	25.2847	12.505	21.094	15.0868	9.99078	10.8308	55.7856	11.2178			128.15	113.812	59.6368	357.935
	26.2622	11.2366	19.8408	14.4469	10.641	11.2164	53.8267	13.9841			143.234	162.887	30.4451	338.335
	20.5967	11.9456	14.4816	17.3633	10.382	10.1748	20.4605	9.70684			98.9602	71.6643	38.4079	126.48
	21.1796	12.3941	16.5091	13.2089	10.2734	14.727	33.3556	11.4071			124.979	148.127	58.3172	191.25
	21.6171	11.3225	17.1006	16.0872	10.9876	11.9769	22.5678	12.1585			106.346	74.7948	50.0178	127.716
	18.6866	9.62765	13.0341	12.5971	11.0413	17.7767	23.1275	10.6174			142.733	77.4339	72.8346	135.775
	23.1222	15.5018	16.2187	16.6743	9.18434	11.8216	31.037	10.4338			143.059	86.9665	50.305	160.883
	22.3198	12.9101	16.4643	16.7678	14.0079	12.1016	25.7629	15.9787			122.508	129.086	62.4743	117.518
	30.3042	9.77792	19.008	15.0337	11.6739	16.6978	25.6342	13.6081			202.77	188.49	66.3702	158.768
	22.6779	12.1122	17.1265	14.5501	9.95899	10.7939	24.1234	10.7729			139.113	100.207	44.8553	178.654
	30.1169	12.2129	16.9342	14.7692	9.94519	11.4423	26.1396	11.8065			213.41	117.499	43.6718	198.812
	18.2325	11.0938	11.8728	14.6832	10.7635	10.4759	13.5707	8.63571			131.365	51.7026	29.9051	89.9695
	22.4672	13.1551	24.0007	17.9899	11.444	16.3151	71.1877	13.9694			116.439	155.123	79.1012	475.083
	44.4287	13.8587	44.5072	18.4847	11.1261	16.6577	34.038	15.5548			337.772	344.042	63.6604	177.686
	21.9274	12.5986	18.6875	14.4597	10.3399	14.451	42.6051	9.43608			173.125	170.533	45.9687	247.409
	25.0157	10.4934	18.6636	15.5315	12.5427	12.117	40.3079	9.25053			122.437	87.0161	37.1541	237.986
	19.8326	13.5719	17.6139	17.5106	10.7126	10.7585	22.3027	9.52191			147.411	130.716	44.6324	146.425
	16.7675	13.9554	13.938	17.0134	8.02154	11.3623	17.9235	9.22614			115.608	130.174	36.9419	112.547
	23.1456	9.96924	20.6512	15.0466	10.33	14.4089	26.9492	10.5945			122.092	179.1	51.2972	173.469
	22.7164	10.7597	23.3321	15.7866	12.8603	10.4147	20.5885	12.0161			127.4	168.847	40.9131	142.239
	35.0384	11.6643	18.4499	15.8411	12.7386	9.94553	26.5714	11.0177			236.27	106.421	54.3475	181.128
	22.1424	9.26065	21.9999	13.9563	12.5507	10.3184	19.3331	12.7324			118.693	202.857	51.9776	85.4933
	19.9265	11.3671	15.3716	16.7206	9.62068	17.963	23.1849	12.2841			121.329	94.8521	58.7244	129
	20.8485	11.6673	16.9405	12.6385	9.90502	9.84915	23.3873	12.7287			146.067	145.895	53.1323	98.2339
	24.856	14.5247	21.8791	14.2325	10.2317	10.87	31.1481	9.62587			142.958	133.042	47.3434	166.144
	22.7606	11.8997	19.324	19.0493	12.22	13.0052	29.0035	10.0832			143.428	128.7	64.5719	191.26
	22.5676	11.4884	18.0994	11.2951	9.91487	10.2749	25.6744	12.3137			153.816	125.843	25.9837	134.585
	20.9091	11.0723	16.1486	14.436	11.8734	16.4288	19.4813	11.66			119.806	73.9174	67.3284	103.616
	19.6479	10.4045	17.0827	14.0494	10.7552	10.9535	20.4459	9.66282			97.8496	94.534	51.8429	103.574
	23.1922	9.72286	20.647	15.7334	10.3721	10.0592	50.706	12.1972			154.261	97.1748	23.3081	274.69
	27.6899	11.8607	19.9172	17.7778	14.2329	11.596	26.3402	17.376			198.3	164.343	47.3991	117.652
	22.6077	10.1673	16.5867	16.6324	9.60789	11.7205	25.5588	9.66252			149.901	98.5844	40.4588	156.881
	21.3448	10.4864	14.4735	15.5992	11.9352	10.019	21.5581	11.7031			110.14	72.892	48.8457	126.481
	20.7259	10.4607	19.6748	13.7375	11.8154	13.2294	22.3747	9.10894			137.507	102.812	49.9912	138.85
	20.4347	9.88335	14.869	13.4532	11.9966	11.5191	19.5264	11.5769			159.647	136.624	55.8426	172.154
	18.8195	13.0857	14.721	18.0703	11.5096	10.527	20.2713	10.2261			70.9758	93.4338	46.6973	128.998
	19.153	11.4743	13.6985	17.0819	10.0718	9.41378	23.4172	13.3195			126.602	143.533	56.5183	126.705
	19.822	10.9666	14.3614	16.2997	11.8868	9.6018	24.2198	11.9361			81.3637	154.341	29.2048	160.634
	35.9767	12.2221	18.7698	15.379	11.4514	12.3421	20.1974	9.88819			250.581	132.441	29.7434	140.476
	19.4542	12.6439	18.4278	14.0324	11.3784	11.7272	26.5596	10.057			149.156	138.399	54.7767	180.106
	22.0196	12.4181	18.7272	15.7204	13.0035	10.4203	24.1123	11.5877			116.265	108.704	46.1213	145.477
	21.2489	10.2784	21.5128	16.0431	11.3063	10.723	49.9323	10.8104			124.887	103.597	32.0588	263.273
	22.0704	11.1136	17.9529	11.662	9.43415	13.1996	23.5531	11.9208			137.704	145.569	48.6098	170.823
	21.9528	11.0403	19.3227	15.1777	10.2589	8.83437	21.0599	9.83994			130.45	108.012	52.0767	129.81
	39.4014	8.44337	18.8076	17.5147	10.0462	16.4226	29.4617	10.2102			268.779	108.641	63.3822	199.039
	23.5301	10.868	23.2883	16.5881	10.8571	10.5356	49.8287	13.8436			121.997	120.506	52.8082	260.017
	21.041	11.7745	19.9537	17.861	11.7315	11.812	25.0256	12.0327			176.311	132.618	51.4121	169.283
	28.2483	10.6889	17.8601	14.0368	10.2827	10.7893	25.8825	11.0256			217.832	106.357	45.8405	169.223
	25.5147	8.9271	19.898	15.4162	9.93174	17.8471	26.8769	13.627			140.765	104.695	63.2391	147.946
	20.7603	13.2723	17.3609	14.1365	9.5237	11.4635	22.0981	11.0901			90.499	121.286	54.6081	125.332
	20.3494	10.947	20.5973	17.1928	12.0553	10.779	22.5879	14.1979			123.375	75.8931	57.8395	95.6458
	18.3902	10.7021	16.9285	22.6527	13.2695	10.0246	26.0608	9.05227			85.739	146.49	49.6185	148.616
	23.9243	11.7946	17.3057	15.0205	10.0935	11.279	29.0538	9.70144			177.014	83.893	52.0895	166.425
	21.0964	11.5523	20.4738	17.533	9.27965	18.5912	27.982	10.1836			159.552	139.602	87.8653	171.473
	20.4199	11.793	23.2338	16.4574	11.5356	10.9383	22.6697	14.7061			140.015	158.954	54.8142	116.87
	19.9938	10.5531	17.2655	15.2216	13.1597	11.6154	42.3798	16.9932			107.247	113.854	59.4002	209.617
	21.3868	10.5334	14.7115	15.6151	10.1176	11.4945	24.5213	12.7593			136.343	72.1492	51.3714	142.469
	21.4192	12.6911	21.5541	19.8175	13.2569	11.4609	41.6442	16.7974			109.306	167.2	67.2452	307.783
	19.9556	10.3951	13.7201	14.0098	9.21748	9.70675	22.274	11.5684			120.73	81.3042	34.1261	95.7081
	20.4155	12.8839	22.7278	13.1492	10.0378	11.9967	51.0541	12.55			107.17	197.392	33.4869	321.848
	20.3863	12.3554	16.2591	16.4754	11.1787	12.9047	22.6986	11.4481			132.772	89.7979	36.1012	92.5423
	24.6129	12.2086	21.81	14.4902	10.793	11.4819	71.1101	16.5779			152.537	124.567	46.0191	383.244
	37.2541	10.0362	18.4723	13.7158	13.4608	10.761	23.1101	16.5352			257.064	125.536	45.6157	295.543
	25.3774	13.3652	19.1394	15.1002	10.8551	11.7977	24.416	12.5843			134.429	96.3627	62.144	108.579
	19.648	13.0612	18.6478	18.8669	11.572	11.5447	51.5281	11.2127			156.024	94.2235	32.2207	327.855
	21.1654	9.93948	13.8738	21.9222	10.2114	10.9266	29.6962	9.88338			140.745	100.972	44.4185	175.95
	25.3832	11.8797	21.7638	15.8004	11.2301	11.5989	47.7014	10.274			133.713	112.598	54.0199	274.148
	30.0076	11.7222	15.8874	13.4139	9.35769	11.8042	28.115	10.4587			232.948	100.633	51.7195	179.431
	26.4563	9.76726	22.6713	24.5841	12.7367	11.1887	34.8862	10.2323			165.249	193.303	58.5185	211.025
	20.8325	10.8006	16.5164	13.8318	10.6704	10.5051	20.4731	10.7664			135.777	98.2728	34.7348	135.743
	23.0046	9.94286	24.9859	16.2934	11.2712	10.3648	23.8346	13.8071			133.188	160.47	60.9676	132.928
	26.5475	11.7183	22.5465	15.6674	10.6473	13.135	35.9092	9.69717			183.346	183.354	40.3389	215.491
	18.5847	9.88895	14.7507	13.2929	12.93	15.2097	21.1753	15.5968			109.421	67.5488	57.7754	98.6061
	24.0425	10.6877	17.7791	14.1322	10.4534	11.0223	24.866	12.8724			126.882	88.5369	23.8878	155.86
	21.4101	13.6787	20.732	13.1411	12.0628	14.3027	80.9539	12.4786			111.82	101.109	56.1038	527.201
	27.0647	13.6552	24.5909	15.9184	10.3639	12.9917	73.7265	13.1595			148.717	137.543	70.2667	522.486
	21.7001	12.4628	16.9906	12.8631	10.1678	12.9723	20.4367	8.92411			121.737	102.122	56.2809	172.659
	44.6905	14.927	43.2359	15.6237	11.9206	13.8543	33.7858	15.5975			339.996	338.189	59.3526	218.829
	24.5778	10.3174	21.5951	23.4577	10.2236	12.7146	22.9999	10.6546			126.895	154.061	52.5157	147.673
	27.0016	12.1598	14.4782	14.3152	11.4935	9.49315	23.28	11.0492			199.338	132.947	27.695	119.587
	20.9689	10.4701	20.1063	16.0234	10.5195	17.159	19.684	9.33592			109.442	114.978	59.0316	119.923
	16.4796	10.4862	15.2168	14.9957	10.1275	12.0424	41.1141	10.0147			85.0361	104.621	36.5357	226.347
	28.2722	13.4784	18.0758	14.4399	10.6266	11.8279	38.9956	13.3369			187.296	98.3395	47.3863	218.008
	43.4315	14.6098	43.696	16.6358	12.2568	19.6788	36.6602	14.3973			338.615	339.085	85.9667	221.983
	19.5064	10.2444	19.5993	17.1616	11.6876	12.4034	23.2647	10.7726			154.861	70.2299	63.2528	141.02
	58.7006	14.9959	44.6325	23.9235	12.5343	13.4178	46.5375	14.5715			415.683	363.362	61.8807	277.026
	22.4647	10.8526	18.1441	17.6055	10.8952	14.3394	32.9254	11.1435			136.3	159.185	54.5283	153.243
	18.3345	9.95802	18.8305	15.7994	12.2908	11.1538	20.1449	9.43843			100.935	109.75	48.0854	139.171
	22.7048	12.2433	18.4854	15.5853	12.7163	10.4529	55.2839	13.5934			137.958	123.556	33.6131	292.78
	21.6407	14.4009	22.2239	15.7018	9.642	18.8361	71.498	10.9438			102.257	137.22	83.9876	497.954
	20.5174	10.6394	20.7458	12.1354	10.0473	10.6971	23.0831	14.0078			116.507	131.936	61.7815	113.598
	29.6493	10.7642	16.2573	17.2285	11.1675	10.7936	21.0559	10.3556			192.212	173.027	66.8649	114.715
	23.9557	12.9073	18.4334	13.4451	11.6728	11.3469	31.0534	9.04768			132.208	107.164	46.6072	189.872
	22.6692	13.1529	19.2176	15.1374	10.1021	13.7456	55.3025	11.1808			152.642	181.139	38.4917	350.765
	18.4027	11.936	17.4188	16.4063	12.787	10.4733	19.4442	16.4941			74.3802	119.633	73.5837	99.0802
	17.2951	9.80118	13.8172	12.6824	10.6059	9.322	19.1292	11.7521			109.197	58.214	46.0644	101.224
	22.7019	10.3378	20.0099	17.8978	12.0383	14.205	27.5953	10.5055			162.125	142.938	51.6129	174.829
	18.5424	11.5718	16.8085	14.5414	10.8839	11.0038	30.1235	10.9291			99.9989	82.6097	47.9537	203.462
	23.7766	10.3882	19.9664	15.875	10.7761	11.6204	48.2704	12.312			126.395	87.4779	26.3931	254.948
	21.8379	9.70414	18.6045	13.2358	11.726	11.7011	25.1171	11.8518			113.968	117.521	27.9191	146.304
	20.7642	9.30431	18.2512	15.387	12.616	11.6909	22.691	15.7022			150.222	121.016	50.9173	80.5471
	18.3311	10.9986	19.3351	18.9925	10.7767	12.7408	18.9602	10.2918			108.174	196.408	44.9493	97.6025
	21.773	12.8245	21.5129	12.9401	11.2325	13.0758	25.1709	12.8806			174.201	181.046	51.7269	147.01
	28.5044	11.0652	15.7875	23.6261	8.87342	16.5999	30.7125	9.50701			237.466	130.455	76.9038	218.057
	42.3349	15.4698	42.2129	19.1427	11.946	16.1417	29.1111	16.2663			317.332	342.837	49.3712	166.256
	25.059	10.8432	13.6559	15.2265	9.98178	10.397	24.3507	12.3528			178.284	84.2911	54.4576	153.199
	19.728	11.9204	14.4105	15.1659	9.42389	12.9352	23.6626	12.6612			113.636	84.8926	32.0209	111.403
	21.0791	12.8327	15.7502	16.5739	11.2671	11.0225	21.2975	11.5542			94.4351	70.0532	30.2287	101.492
	16.2009	10.8478	14.9774	15.1357	9.49153	11.4056	14.9517	13.8619			129.01	102.765	21.5946	98.8776
	19.1555	9.89564	15.5039	15.3124	10.1836	11.9438	24.6835	9.38556			112.155	117.344	35.3319	161.504
	25.3052	10.5117	21.4344	14.3302	10.8365	12.4189	26.376	12.2965			139.456	121.382	52.0353	168.248
	25.4831	11.7411	21.2273	15.8546	11.5743	11.3262	21.8352	18.1427			125.632	117.602	59.0887	79.9724
	38.5875	12.7381	21.561	15.9432	10.5742	13.0243	71.3605	11.6842			278.001	143.51	59.8492	504.859
	21.1495	13.0991	14.899	14.0097	10.7603	8.93346	28.9916	9.94417			147.708	111.61	51.6904	171.095
	37.7653	10.6165	17.9346	11.4256	10.4379	10.1393	27.5438	8.98325			249.275	123.294	41.5583	203.191
	18.0982	10.422	18.1363	15.3963	11.1117	12.4588	29.0618	11.0603			96.6552	99.63	57.793	189.43
	18.4617	11.0749	14.5882	16.4846	10.5161	10.4041	21.2275	10.2506			93.2907	90.648	59.3856	134.456
	22.4546	10.3693	17.2279	14.2871	11.6272	9.5217	22.6286	11.6335			148.406	141.154	55.8772	211.565
	37.1502	12.9333	18.9735	15.3421	10.8619	10.968	26.0291	8.85325			249.439	175.245	65.2456	190.85
	23.0497	13.6798	18.5784	18.022	10.9985	17.9183	26.842	11.4523			133.977	143.561	81.814	170.336
	20.7176	12.7978	18.0012	15.0353	10.5433	11.0432	40.5484	11.5932			109.713	87.3072	55.8605	224.827
	23.7663	12.1186	20.5012	16.4209	13.2649	14.5588	33.226	15.5717			156.199	177.759	55.0922	163.702
	18.0821	12.094	16.2894	12.6862	11.588	10.7058	52.7192	13.7326			92.447	92.0477	40.0933	338.759
	46.1531	13.8269	44.1008	19.5631	11.8091	15.2709	34.7654	14.9195			349.823	342.262	66.4736	205.782
	21.646	13.0794	18.7841	13.7965	10.2573	10.7679	51.2577	16.015			112.902	123.46	41.9758	315.319
	42.5558	14.1948	42.2742	24.4269	11.4332	14.0575	32.6155	14.741			330.052	329.035	77.6408	200.74
	22.5336	10.8735	19.5222	14.0362	11.8536	9.9787	30.273	10.3095			143.551	126.084	33.5768	197.293
	55.89	15.563	45.9564	17.413	11.6629	13.467	26.3126	14.0514			416.053	370.771	46.9724	149.341
	39.2011	12.4618	24.4732	15.4474	10.9554	13.1814	34.2498	9.30184			291.795	187.324	49.2503	284.401
	20.8999	11.9086	21.0858	18.0164	11.1657	16.6512	42.1395	11.8577			154.137	161.693	61.3736	237.805
	27.2466	11.5878	20.7019	17.6755	9.41816	11.1913	26.5559	10.8924			151.374	148.187	23.28	213.398
	21.6506	9.00936	21.2884	16.405	11.701	10.9724	25.3282	13.6509			78.7483	142.124	59.889	151.646
	43.7097	12.9447	28.3516	15.6206	9.72492	14.3608	88.9573	12.38			267.304	164.149	54.0234	546.44
	30.662	13.438	19.7098	25.4576	10.083	13.044	71.1716	11.5125			198.621	118.915	74.6485	493.308
	18.8009	9.93224	17.3906	18.5803	11.0428	10.9032	28.5352	10.9053			109.148	116.564	42.637	190.739
	36.722	9.35544	17.0375	11.4026	10.9479	10.0988	24.832	12.733			264.057	141.932	29.6771	138.612
	52.305	13.4002	46.4623	14.8715	10.7493	13.083	59.6315	14.8349			386.589	344.32	75.707	316.018
	18.534	12.5468	15.7731	13.6629	9.14167	9.06343	24.3802	10.9316			99.6206	90.7867	51.7273	186.566
	18.4134	11.3133	18.0062	17.613	11.2976	10.09	18.9071	9.71479			102.879	89.2246	43.0644	116.604
	14.6844	8.78571	12.4004	16.5727	12.187	8.73618	40.8139	13.3433			70.171	63.7506	32.4221	240.613
	43.7835	13.8292	42.5356	18.2579	12.9197	14.0767	26.6854	19.7363			330.012	331.162	56.3257	150.086
	19.1504	13.4513	23.2933	14.0676	11.7045	13.3263	21.8972	12.4162			103.742	124.059	64.7027	142.97
	37.4001	11.2898	19.1592	14.5821	11.6579	8.71624	23.5074	11.2828			255.564	108.783	31.0395	189.753
	20.7007	11.1922	19.7702	15.4714	11.184	12.2206	22.1479	10.886			124.958	113.113	54.4791	112.619
	22.9416	10.2862	18.9786	13.7672	9.14863	10.7382	22.8828	9.43036			153.756	154.597	19.7457	204.527
	27.5671	13.6707	25.9484	24.6327	11.6892	14.4546	74.521	10.0145			141.669	155.641	71.5372	497.299
	31.2729	11.1127	18.0072	13.9412	11.1988	10.9836	25.8077	10.1041			192.133	76.5898	63.1118	167.463
	17.9613	10.4741	12	16.5148	9.95469	16.2709	24.8252	10.9433			85.977	131.581	65.2767	170.891
	19.7126	12.1994	19.1843	16.0093	12.0135	10.7988	21.2881	12.0958			106.548	118.014	52.5907	121.774
	48.3625	13.4549	42.453	17.4618	10.2141	13.4114	24.6203	16.343			366.926	335.437	56.9899	116.125
	31.7703	12.6591	20.6593	18.3713	13.0962	12.9819	71.5448	15.893			211.757	115.202	66.9188	439.644
	20.2276	12.4171	18.9872	24.6345	10.4543	10.085	21.7675	15.9234			92.8379	131.41	27.2083	118.739
	20.4344	11.8199	14.8198	16.7709	12.3483	10.1677	31.2229	9.97847			142.523	89.0707	50.364	208.92
	21.2637	11.3982	19.7457	16.7678	12.2407	12.2402	27.7363	9.41394			127.119	81.7657	40.4257	195.795
	24.5006	10.8158	18.0327	15.4614	10.3882	12.4772	20.1123	10.4657			137.069	117.995	24.7198	144.294
	19.0764	10.5906	17.9871	17.2978	12.5896	10.1357	30.104	10.3191			140.65	148.262	57.4615	186.971
	17.568	9.86664	15.528	15.8999	10.3923	19.2951	21.9266	11.2089			90.6214	79.4804	84.3047	124.432
	45.8233	14.2251	41.1248	17.2519	12.0371	13.7954	35.7284	14.5692			338.32	331.409	58.7813	187.877
	24.7572	12.0786	18.839	16.2804	10.292	18.2068	26.3224	9.80609			138.842	102.503	64.9729	173.243
	29.0429	14.6763	15.1722	22.7311	11.4141	10.3704	20.1323	10.5046			208.45	95.0083	43.2676	110.658
	62.0896	13.3393	47.3397	16.1352	11.7017	15.3394	54.2067	17.6783			455.265	356.598	45.4896	285.507
	27.5521	11.5849	28.4656	15.9449	13.5128	14.8866	55.7439	18.0825			175.968	173.951	62.8233	342.326
	25.2985	12.303	19.2659	13.1418	11.0101	11.27	26.0834	13.2976			139.234	106.01	46.3086	162.59
	27.7437	12.3917	20.6288	14.8486	9.69785	12.3847	34.4322	12.2909			183.514	114.893	42.2589	242.75
	49.0576	15.1268	42.5594	24.125	11.9153	20.4575	34.178	16.7278			370.243	353.94	86.8086	153.06
	16.6004	13.8644	16.0941	16.1656	10.1521	10.3403	20.2436	11.537			111.716	97.9848	27.6046	129.215
	24.3687	10.56	22.6731	13.6156	12.145	10.4398	28.4916	13.1259			108.206	147.467	47.7405	189.128
	18.7158	10.8825	17.5593	15.1885	8.41223	10.556	21.9494	9.45678			123.014	104.57	32.1498	139.054
	24.9566	13.8401	27.5218	16.5007	11.365	13.3207	70.3191	12.0173			139.934	200.567	57.4017	494.794
	31.3259	12.2384	19.5013	15.7481	10.2355	9.77809	20.2275	11.0555			220.842	154.597	46.6875	182.955
	18.6234	10.3331	18.3903	17.4751	11.7686	10.6516	24.552	10.543			106.923	78.8425	61.1159	206.545
	17.0408	12.2455	13.2211	23.9692	10.7483	9.28432	62.6489	13.4751			69.5114	109.345	24.0821	390.223
	18.6656	11.4067	16.6982	16.344	11.2561	10.5815	23.0533	9.12191			128.06	95.7283	38.602	151.92
	43.0833	15.8955	41.0717	16.2314	11.8299	12.9993	54.5688	18.0518			333.396	326.097	52.8047	310.517
	22.9301	9.98705	19.8826	14.6524	12.6912	11.9363	31.9011	11.3223			123.911	122.529	45.3841	174.568
	24.3372	12.2771	25.7817	18.9048	11.9249	14.0655	78.7991	13.3383			115.412	180.519	52.959	510.037
	19.5919	12.8281	23.9931	22.2444	10.5099	11.0351	20.848	14.4593			99.6462	217.83	59.9112	88.4005
	22.5473	13.1616	20.1903	13.6278	12.2863	10.9238	51.6715	17.5484			146.21	107.514	55.6631	284.261
	31.1037	12.948	18.9351	16.5406	11.6726	10.6603	29.7284	11.7297			231.541	158.285	45.6712	209.669
	17.4018	12.9183	13.0588	15.0102	12.1865	13.4131	21.7805	10.9721			91.6949	78.2858	39.223	104.171
	22.6374	11.9961	17.2298	15.0219	9.53637	9.43765	18.5233	11.3711			146.227	141.037	41.8773	108.088
	43.6981	15.0117	42.8294	16.779	11.9472	13.5468	36.244	13.8919			325.716	333.696	66.5899	222.227
	26.8466	11.1542	16.5138	14.1897	10.132	10.521	23.2076	14.1627			188.878	99.4776	35.8241	123.594
	24.6089	11.256	22.5069	16.1439	13.4046	12.2254	32.6703	9.32611			193.255	125.809	37.4715	231.778
	19.9551	13.8046	18.1397	24.088	10.7268	13.4028	85.4278	12.7919			117.072	110.49	60.4175	558.09
	39.6917	14.3181	21.7138	15.5336	11.3954	13.7107	70.4958	10.9997			269.012	140.26	49.5006	501.067
	18.5635	10.3792	15.2808	15.9497	12.0564	10.4055	20.1661	11.2359			74.7507	120.683	49.37	96.7596
	24.1024	12.7805	19.6723	21.2776	10.8704	10.4037	21.4704	14.9407			127.618	143.279	31.2002	99.482
	21.1435	13.2897	19.2323	15.0634	10.5774	17.0175	49.9689	12.6659			110.268	129.215	73.5283	276.126
	21.2126	10.2162	16.4032	13.2808	11.5109	16.6938	24.9977	12.3048			111.489	111.814	57.3586	129.514
	29.8294	11.4635	19.8994	13.7593	12.2244	11.3626	22.7826	17.3411			208.19	146.449	39.9415	100.492
	16.5016	11.8642	12.4731	15.8813	10.3274	10.4802	28.3069	9.44944			99.2769	73.7952	39.1848	188.742
	22.2592	11.7268	19.146	16.0159	10.6286	11.254	24.8052	10.1904			98.5906	190.079	36.7906	156.934
	39.9252	11.6571	17.6548	15.6177	11.4929	10.9988	31.7807	10.5899			270.621	117.939	55.4499	190.297
	21.2415	13.4115	18.7178	15.5623	10.7844	9.84185	24.164	16.3885			131.381	129.979	46.8966	67.0184
	44.8881	13.5358	45.7164	19.4374	13.1499	18.6685	73.5839	14.6049			331.97	351.667	80.651	483.367
	22.9779	12.7232	15.884	16.6441	12.1719	10.283	20.4409	18.577			147.106	72.6407	41.7077	76.1733
	22.6179	12.9978	21.8032	15.9812	12.3462	10.5521	69.9035	14.687			118.863	115.555	32.8665	372.888
	26.3467	11.1424	22.818	17.4575	10.2998	11.9533	23.8035	12.2802			128.297	103.599	46.587	161.054
	18.328	9.70749	16.044	15.0704	10.8336	11.8916	19.9945	11.9889			121.007	86.5728	52.0421	142.582
	22.326	12.0661	26.1515	18.3069	12.5255	17.4131	45.338	10.4331			143.495	145.737	55.7992	242.975
	20.0976	10.3757	15.3381	14.6241	11.1764	11.3276	19.622	11.7159			117.269	106.876	39.6282	148.897
	18.2248	13.0886	19.4024	16.3061	11.3623	11.4347	23.1639	9.70518			82.2653	112.34	29.8708	129.34
	20.0809	11.4789	14.7304	15.3638	9.59244	10.4489	21.9203	10.2827			112.633	96.8795	24.7586	134.619
	59.8429	15.6273	43.1532	16.0058	11.3791	13.9253	29.25	14.2406			444.225	336.008	51.5531	151.484
	28.2295	12.2021	14.6441	14.5099	11.3567	10.5809	20.888	13.9254			211.015	164.852	44.6294	68.0308
	20.3316	12.6167	22.391	18.8063	11.7055	11.336	23.9219	12.6054			132.013	172.304	53.2583	150.182
	25.4014	10.9013	13.7809	14.2833	10.7937	9.92658	18.0262	11.326			174.981	134.542	63.3039	86.1665
	39.1573	11.3242	19.2641	16.0245	10.7555	10.2682	48.3906	10.9915			272.02	89.1077	41.2861	253.501
	19.0546	14.0678	18.7749	16.5265	10.699	12.2353	69.0318	12.1344			96.3784	94.4552	66.4572	496.695
	18.4365	11.1546	15.9674	16.1042	11.3052	11.1447	21.378	13.3225			96.6835	94.6724	73.4784	95.4421
	20.3484	9.92264	22.9657	13.3311	9.74965	14.3433	26.4103	13.3874			130.997	208.691	53.3792	168.367
	24.3707	11.3939	17.4791	14.7372	11.7566	17.6523	41.8765	15.162			111.851	96.0267	65.4117	271.913
	35.1714	9.80223	19.1022	13.2908	11.0965	11.2952	24.3479	10.5172			233.407	107.819	50.3723	158.365
	23.9181	10.4635	21.8303	13.1271	12.297	12.231	20.4447	11.8837			100.028	108.383	41.9597	124.744
	25.1924	12.8051	11.8504	14.9439	10.5328	15.6168	21.8483	11.4679			185.416	120.495	59.0725	118.512
	18.6025	9.5039	15.0562	15.731	11.6065	11.6401	60.7823	12.4173			102.965	80.479	54.7531	369.291
	21.2192	11.1325	13.4834	13.7592	9.91194	11.0812	16.746	11.3026			131.778	68.0683	47.0302	108.433
	27.1911	10.231	15.9797	13.1476	10.9014	12.1415	39.42	12.4946			196.67	88.2296	37.7665	216.265
	43.1521	13.7251	42.4189	16.9287	12.0827	14.115	28.0509	15.4615			326.936	331.683	52.2222	160.493
	45.1607	14.5154	43.081	15.865	11.3515	13.836	34.7144	16.6573			346.696	342.155	63.5233	186.652
	22.0368	11.8833	15.594	16.1946	11.2516	10.9434	52.0673	10.9598			128.214	74.1697	48.5273	338.948
	19.7557	9.02369	19.6978	14.8914	11.4047	10.2544	40.1206	10.8962			115.589	149.851	42.8014	224.883
	20.7874	11.5957	16.93	14.0587	13.1691	11.3997	22.1322	11.0026			114.792	100.998	38.82	126.839
	41.6541	13.0432	41.8729	17.5454	12.6083	14.3404	25.8582	15.5407			320.39	327.264	66.5359	126.793
	29.4138	10.8063	16.6878	15.2102	9.15942	10.264	24.9334	14.051			203.942	91.2218	33.71	149.156
	28.3719	11.376	24.2402	15.0268	10.777	12.9413	78.199	8.62628			158.659	145.562	75.2975	543.251
	42.9497	14.2372	43.1887	18.9639	12.9068	16.1191	71.1421	17.6086			320.859	341.189	80.2887	457.809
	36.2664	11.9496	20.848	22.2896	10.767	13.162	53.1521	12.6871			243.792	182.019	56.2606	330.97
	30.7167	11.1015	19.6989	16.2143	10.3201	11.346	22.2952	12.2286			187.016	96.917	39.9163	113.658
	20.3833	12.7317	17.0716	18.2902	11.7227	11.4098	19.4772	12.2298			121.656	155.988	25.2392	103.68
	21.4498	10.7895	15.5358	13.4473	12.4862	11.2924	20.1059	11.6695			97.1905	149.339	32.4579	105.383
	37.0146	13.5271	20.7677	16.0901	11.4987	12.7292	67.7452	12.8494			259.361	120.652	70.2072	480.038
	22.2152	10.9836	24.9981	15.2135	10.8862	10.0083	23.9873	11.1276			123.883	150.748	35.5062	147.686
	24.7726	12.3578	27.5633	17.3106	12.4121	13.4343	87.7271	13.5596			142.973	141.226	72.5787	508.898
	26.2914	13.617	27.4	15.6599	10.8836	14.1036	89.1488	13.233			127.148	141.92	65.7113	543.873
	19.614	13.5519	19.3108	17.6667	12.3927	12.4385	69.9991	11.0105			83.9155	105.669	59.0015	504.978
	21.0902	12.3141	21.171	15.2641	10.1077	11.0631	30.1697	11.0545			158.821	106.061	39.5113	204.588
	20.993	11.4887	18.1661	13.2539	10.9702	17.1279	26.3319	11.282			136.246	112.681	75.7616	179.35
	22.7694	8.94178	17.7746	14.3184	10.8304	11.6301	23.5118	10.7744			102.177	95.9049	49.2025	151.796
	42.3151	14.6468	42.3936	20.58	10.4551	13.4988	31.2262	16.5197			320.854	331.736	49.1175	187.851
	17.4486	11.9794	17.3645	15.3502	9.64026	11.3379	17.9245	11.1201			103.592	150.755	42.243	107.412
	21.7127	10.8695	18.9886	18.6482	11.2324	16.6375	25.227	17.5884			142.327	170.143	69.3736	315.659
	20.9494	11.2713	18.1613	16.0422	11.6878	11.7981	26.2318	11.7548			129.279	112.115	49.9138	174.019
	18.1205	11.1689	15.3844	19.1351	11.0791	11.5647	22.6238	11.1484			146.01	188.364	25.4845	134.775
	23.5002	10.2095	24.3578	21.9194	9.8535	11.3563	25.3699	12.9565			149.976	210.025	57.5219	161.887
	21.8187	8.83442	16.9315	16.1004	11.5414	11.4294	29.4792	11.9496			139.143	114.5	39.0257	173.815
	17.8474	11.7043	17.2102	18.0742	11.2932	12.2383	21.8367	11.2671			109.55	86.499	36.9943	78.4763
	21.8537	12.3523	17.2826	14.4635	9.98831	11.0775	20.5583	11.3638			103.092	104.113	53.5077	130.096
	26.3067	10.4758	21.562	15.4463	9.30944	10.0301	22.3271	13.6643			133.792	208.34	51.3505	113.708
	22.0549	12.6198	17.2845	17.3399	11.2802	9.81807	20.0298	9.79142			103.607	102.008	35.934	130.158
	20.0675	11.3292	17.7905	17.4356	10.2943	9.01948	21.6145	10.6944			120.783	121.799	57.3644	123.002
	16.2307	11.4552	13.6268	13.8946	9.69904	9.70064	18.4109	11.7386			78.5705	72.9614	55.3547	113.064
	22.7427	12.2205	19.8921	14.7095	11.2431	11.5876	28.3286	13.2417			128.132	111.715	40.6753	117.311
	17.5145	12.3755	15.5218	15.1104	11.533	10.6165	18.5984	13.8765			120.875	73.3191	32.9579	89.0576
	18.1484	12.8227	14.1755	12.6865	10.7123	10.3547	20.1147	10.6401			103.512	83.1093	51.8827	136.234
	16.7952	11.9181	16.6511	15.0559	12.1239	11.4222	21.7741	16.7307			82.773	129.519	35.9818	124.51
	21.2311	12.4185	16.2291	16.3178	9.21603	10.2201	22.3141	11.0835			112.981	96.5757	24.75	170.876
	20.7981	11.8172	18.3421	15.2571	10.9457	11.1379	19.6358	11.6765			123.104	101.804	43.5964	114.789
	21.8618	10.2458	16.1957	16.0435	11.0388	10.2949	19.6096	10.6362			128.594	89.6208	54.5524	123.487
	23.2557	11.0931	17.225	14.894	12.682	11.4778	21.9235	18.7744			152.853	104.072	58.3169	111.459
	23.0974	10.6886	17.5642	13.8657	12.3039	10.1307	44.4461	10.0433			136.077	156.957	48.2707	237.694
	23.4747	9.80471	20.2102	13.0787	10.1108	10.6779	30.3722	10.8477			163.876	125.159	56.7428	194.967
	18.3996	12.7414	15.5536	15.4521	9.52638	11.1112	22.9967	9.41329			137.31	93.401	54.7486	148.161
	20.929	12.3667	16.7537	13.4019	9.11497	11.363	29.8014	9.84039			122.97	94.4423	36.0129	182.818
	43.3167	15.0491	42.6642	14.9596	12.6738	13.7082	44.7343	21.2986			321.994	344.974	85.6909	248.632
	37.2007	11.9739	16.9674	13.9528	8.75692	11.2922	21.4118	8.49252			254.147	132.187	39.4582	169.674
	19.4272	11.6932	15.6416	11.7517	11.1909	10.3662	25.6234	10.0686			132.012	99.8569	27.3796	169.698
	20.1782	11.135	15.2183	15.1573	12.0151	11.8688	21.8228	11.9866			104.345	81.9738	57.209	109.606
	38.1872	12.3317	18.7348	14.6963	10.7889	10.7156	28.3252	11.3028			251.585	119.903	28.4549	191.184
	30.9692	9.73343	22.9735	14.0314	10.1173	9.1665	50.1201	10.7837			196.196	118.498	24.6694	293.16
	20.2724	12.8705	20.1228	16.4843	10.5294	12.777	23.7957	13.8742			122.646	131.388	56.9187	154.914
	23.9813	10.9075	19.9661	17.8484	11.8055	10.7883	31.074	8.84252			139.056	114.692	37.1414	240.877
	23.6402	10.3231	24.8027	17.6331	12.1352	12.0339	27.0343	13.6885			100.024	178.655	63.4221	162.126
	28.557	11.8996	19.3955	12.3524	9.23598	10.4127	48.8529	14.4222			206.495	86.2298	26.7148	266.773
	21.272	11.8197	15.9943	15.2785	10.609	9.42987	26.4026	10.1977			137.305	152.619	57.9458	171.137
	23.1433	11.5569	20.7752	14.1764	12.0501	10.2911	25.5674	9.31283			148.923	139.787	36.7664	173.113
	42.1387	13.6675	42.9478	13.8055	11.8372	13.6982	27.4492	16.8217			326.398	342.352	63.3765	148.864
	21.3042	12.0158	15.5263	12.832	12.1986	16.5562	25.5699	9.24299			124.811	129.557	69.455	128.504
	45.4077	15.1319	43.5915	18.5606	11.7221	17.4791	76.9249	14.6365			322.916	329.548	58.2334	502.697
	18.8782	10.5168	17.3675	16.1365	10.8065	10.375	26.2481	9.85897			92.9128	78.6984	35.1634	178.298
	17.3167	12.0551	15.8752	14.442	11.0408	11.5366	23.7011	12.2558			97.0262	73.5794	52.6342	153.903
	37.1637	10.5793	16.5869	13.2922	11.1833	13.1933	23.0568	14.6568			249	94.5159	58.7058	112.478
	18.8625	12.0031	15.346	16.6346	11.836	10.0661	22.3405	10.0234			158.484	77.9683	51.147	136.658
	22.8414	14.2941	21.9513	17.8675	11.0434	13.7472	88.7972	13.2037			122.384	145.186	69.0301	580.179
	28.6086	11.3032	16.4156	17.5573	10.6173	10.8274	22.4536	13.2051			209.958	98.7404	44.6252	116.416
	29.9419	10.9545	17.3743	17.3281	10.8657	9.4512	22.1642	9.67587			230.489	112.248	35.5329	156.987
	23.5588	10.8251	20.2169	15.3483	10.1609	12.5486	23.3563	12.0676			142.879	131.179	31.7365	141.654
	20.0844	10.1484	20.8068	17.1403	11.8045	10.3035	19.5684	10.6723			97.7942	160.252	46.945	123.546
	20.5172	10.8518	16.2313	18.5175	11.1182	10.8002	19.3956	14.3287			117.266	95.0248	49.4784	81.5974
	16.6724	12.1375	12.7111	21.6321	9.29879	11.3844	16.488	10.5646			107.62	100.049	46.2609	73.9956
	25.0005	11.6979	22.8481	17.1212	12.1238	14.2238	75.939	11.169			131.034	137.46	46.6102	489.252
	21.1367	11.0011	19.6597	14.987	11.1613	11.5662	24.7635	10.629			140.044	110.234	56.1832	175.456
	42.7073	14.6223	42.7286	16.3265	14.9964	14.062	27.9733	23.2559			331.942	325.487	61.183	162.998
	24.1904	12.423	15.3854	17.049	10.8957	12.7173	22.2937	11.7745			190.339	92.9651	44.8609	92.509
	22.1045	10.1145	17.4917	15.864	10.3589	11.3514	23.1728	10.1276			131.613	104.506	40.4691	149.843
	16.353	13.701	14.8828	14.8973	11.7193	11.1999	19.5083	10.5859			117.764	83.1843	35.1609	114.049
	20.8966	13.5257	15.1362	13.8451	11.4245	10.4365	18.8738	14.9715			126.566	109.745	29.9041	105.157
	43.5697	14.7932	42.7131	22.5702	13.8342	20.0558	33.0945	15.7505			333.676	345.788	82.8983	186.628
	21.4351	10.2059	20.0906	15.6477	10.4561	14.3087	31.1269	12.0668			144.076	169.092	63.1413	182.142
	19.5728	11.2341	20.817	21.3674	14.2453	16.8866	20.8733	17.6366			149.859	188.51	59.8223	70.5524
	20.3289	12.5387	19.7962	22.2097	10.7003	11.7791	21.0454	11.5099			119.482	111.257	43.458	144.76
	18.3272	12.1389	13.5036	14.7393	9.82062	9.50184	20.8546	9.54773			89.5642	68.3048	45.7648	121.695
	29.2261	10.418	17.2664	17.6324	12.3046	9.15074	23.9022	13.0175			189.899	122.275	53.8848	109.558
	24.1942	11.8396	21.0982	13.4218	11.9421	9.50964	49.6351	16.438			158.57	147.851	58.4043	305.642
	42.2466	13.7423	46.7411	17.9846	12.2146	13.7263	26.5595	15.501			323.736	352.22	83.7445	161.917
	21.2502	12.9181	14.5821	15.5166	10.232	11.1856	51.1876	15.0504			132.455	73.4554	30.7196	297.534
	21.9472	10.3511	20.5875	15.5914	12.0171	10.6932	71.7349	13.4958			83.3472	99.5508	62.8804	407.54
	27.9248	11.4724	19.8675	14.9802	9.9456	10.8956	27.5866	12.9133			165.473	118.629	47.4288	185.432
	33.0344	12.1797	15.0591	13.0365	12.9924	10.5355	49.8932	19.565			240.524	92.8682	60.5066	268.748
	19.4862	14.515	15.1128	15.5724	11.1607	11.7459	37.8441	12.1532			63.501	94.194	31.791	240.382
	46.2943	13.499	47.3514	17.3024	12.4784	13.8368	66.3126	16.1156			337.203	347.904	63.5948	375.018
	20.0266	13.3742	14.8449	15.8182	9.65041	11.8697	17.5134	13.9916			127.457	105.46	58.9135	169.786
	17.3674	13.7934	13.2702	18.165	8.76479	12.6033	18.7932	11.1253			148.441	103.584	61.3039	99.9536
	21.924	11.1495	16.9344	16.1086	12.5533	17.1477	28.2046	13.3668			93.3775	78.909	73.041	154.585
	16.7463	11.0326	15.4395	14.1969	11.2487	11.5788	49.6648	11.9167			102.136	74.5342	42.7621	308.113
	44.166	13.428	47.4243	17.1606	14.5919	14.2984	30.8351	22.0007			330.211	374.08	53.9096	167.078
	24.0241	13.9849	23.8594	16.4088	10.1497	12.8027	88.0084	10.9852			128.038	116.595	50.682	522.187
	22.7857	8.89706	22.2297	15.5077	10.1356	9.71634	26.84	10.1781			141.271	145.708	31.5179	167.537
	22.3915	13.0363	16.9513	14.1667	12.1055	10.2811	23.5755	11.3507			151.93	144.581	42.074	187.626
	22.2265	10.5095	18.9034	24.5985	12.0846	10.166	20.8442	9.88331			115.29	253.75	61.0192	196.257
	19.1586	10.7201	16.7871	15.4639	12.5412	11.8126	38.9857	8.68834			93.6039	130.12	43.4966	211.811
	36.8116	11.366	19.489	15.7129	9.83895	12.361	24.1982	12.3628			244.875	147.728	52.7866	149.868
	18.9399	12.4223	16.8647	15.9676	11.7619	9.83816	22.8123	12.547			104.12	175.357	85.6819	92.7197
	18.6916	9.448	15.3879	18.2522	11.499	9.75682	24.452	10.1435			105.2	99.7656	50.9809	133.393
	20.3543	10.9854	14.4068	15.8053	10.3597	9.98613	21.2425	11.1415			137.414	104.009	55.7927	114.534
	20.8913	11.3228	18.1243	16.0914	8.99583	10.0817	25.9439	12.0052			116.911	100.665	38.1035	127.174
	19.3934	10.7205	17.8612	15.5194	12.2307	10.1677	25.2429	9.52954			159.723	135.311	49.9938	203.389
	23.3387	10.1557	28.3852	16.694	11.9913	11.7366	48.8561	12.8548			118.967	170.583	72.7754	238.089
	43.597	14.5721	42.6704	15.1789	10.8866	12.9095	29.6259	16.005			330.391	347.232	57.3479	152.53
	17.9184	12.0867	14.8848	14.8976	10.0939	11.2595	19.1813	8.62004			125.821	105.661	45.5759	123.494
	22.1751	13.4248	26.9783	16.2901	13.3498	14.3012	87.294	14.9268			129.516	161.474	59.7287	554.807
	19.9075	12.1187	15.1851	14.9988	9.54445	10.6244	19.4905	12.0412			146.249	85.5991	53.9413	110.212
	21.3049	9.76704	16.528	17.4222	10.057	10.8245	25.7188	9.01973			125.472	100.073	28.1287	174.926
	25.103	12.3694	16.0824	17.0217	10.6293	11.1854	24.8754	10.2891			122.667	200.279	44.5233	116.24
	19.7539	9.8795	13.4528	16.4617	9.87494	11.2219	49.2388	14.4529			104.863	82.9415	38.992	305.776
	35.3674	13.0431	23.9309	12.2496	9.84811	9.8746	51.384	11.0914			207.267	111.646	30.0402	304.251
	23.165	14.3351	16.3049	15.5567	9.82948	9.59294	38.1829	11.9638			102.081	82.3952	46.8271	238.077
	22.1705	15.0742	14.3357	16.5127	10.6842	10.3853	22.503	11.4405			111.768	166.608	60.7044	117.77
	44.675	13.2137	43.6561	16.4121	12.0974	14.6047	34.0881	14.1563			336.959	350.5	67.2915	155.127
	29.6919	13.7929	21.0647	17.991	10.9959	13.3155	80.3911	12.8342			212.544	118.157	60.5603	501.869
	20.8414	10.779	21.4915	15.9428	8.70259	18.5651	22.4659	9.46951			138.83	130.38	57.5752	145.076
	18.9599	12.4572	14.6771	13.9072	11.1589	10.775	38.869	10.8951			136.776	89.6891	28.6195	214.744
	25.7057	14.28	20.1827	14.8249	11.2773	12.1924	77.4788	8.48488			167.001	130.121	59.1425	539.06
	25.4051	10.9648	27.5519	13.3781	12.6499	17.0707	56.3588	12.8061			167.117	165.305	91.9681	297.128
	22.0351	12.3971	15.896	14.8476	11.1538	11.6673	20.5627	16.7351			155.394	97.3415	50.2757	105.855
	21.821	12.2154	21.405	15.0704	11.8369	10.4918	61.5368	11.6492			128.441	167.888	60.9502	328.362
	15.5757	13.3618	16.0128	15.1673	11.3726	9.80329	26.7642	10.1996			96.0557	104.709	41.1849	181.281
	23.5228	13.1774	19.1183	14.1604	11.5326	12.2692	20.7085	8.96679			117.633	107.69	49.3864	111.595
	17.3577	11.9435	15.5908	14.8026	9.17593	12.6045	22.9121	11.9239			85.6752	67.0261	32.7952	137.058
	36.9728	11.7373	15.766	11.8712	10.4058	17.7591	24.1733	10.9028			251.568	92.1649	60.2322	143.479
	31.28	13.6875	21.4627	14.503	12.7738	19.176	71.5979	15.6152			223.851	134.311	54.5028	455.058
	45.7415	13.0473	43.9392	14.2068	11.6073	12.684	29.8014	14.8506			343.12	338.254	65.022	182.086
	25.4158	12.1744	22.468	18.1215	10.7792	10.2338	78.1166	14.7065			134.434	190.339	63.0416	431.263
	48.2489	14.8407	46.4258	17.3483	10.4911	18.3518	59.5443	15.6174			331.77	357.854	72.8871	313.02
	46.2749	13.1081	48.8647	16.579	10.4043	16.9485	57.1611	15.1189			342.011	350.775	81.5587	317.13
	22.6969	10.8075	17.2621	19.3204	10.1228	17.3166	27.976	9.2048			136.899	168.456	40.1593	178.731
	21.5606	10.6549	18.1844	17.3073	12.0565	9.46317	61.8106	13.9905			162.601	200.488	71.4689	356.975
	42.9003	13.738	41.4485	15.2067	10.636	14.8343	30.8672	15.179			324.116	329.983	54.6413	169.567
	15.3539	9.89222	16.5167	17.6753	11.0326	12.4219	23.0727	13.7903			70.7902	86.5666	38.7962	145.332
	35.8388	10.2179	18.1654	15.2546	10.3664	10.689	20.2167	9.62557			258.442	88.3197	38.3923	119.466
	58.6599	12.9521	46.1303	16.0442	12.2094	14.0789	56.0794	16.1436			418.501	359.883	74.356	284.348
	23.0152	9.13018	19.036	15.3972	11.0187	11.4915	50.5793	11.7816			115.57	113.95	35.4655	273.843
	21.2812	11.7422	19.8696	16.3313	10.5867	13.3184	68.7369	10.6807			105.64	118.303	57.0645	474.451
	24.5127	9.92827	20.0078	15.3026	10.5502	12.9527	26.1421	10.3915			145.083	205.662	46.0978	141.144
	20.0477	13.1771	16.3698	16.3579	11.2616	11.0226	23.5802	9.58048			117.483	94.0135	37.138	146.243
	24.5256	10.1623	18.5423	15.859	11.3399	11.8222	21.4613	9.2622			124.444	122.325	55.1362	142.333
	22.3867	11.729	17.0538	13.4712	10.9025	10.3494	28.0756	12.7141			161.65	126.416	55.7561	149.74
	37.9286	11.12	23.0722	17.3441	10.2994	11.0641	25.9151	13.2637			257.668	119.343	36.1135	175.399
	37.5453	13.6731	21.0964	17.5581	9.98377	12.739	73.6789	11.5468			257.156	137.797	55.4657	521.499
	23.3688	11.0412	17.8314	13.5204	12.6563	11.5896	23.5521	13.7238			122.007	104.005	43.2187	100.404
	17.1415	11.5859	15.4078	17.8619	10.401	9.50272	21.4905	13.0755			98.1745	98.0418	38.0719	140.002
	16.928	11.8031	17.0224	14.7112	11.227	12.5322	20.1973	9.62983			88.4559	76.1329	34.0069	122.263
	21.5303	9.359	18.5905	15.6152	11.6692	11.9012	24.6395	8.84007			127.598	116.406	32.667	152.933
	21.0538	10.9372	19.9092	11.9705	10.7039	11.0718	28.4344	9.65348			104.618	119.53	61.2585	182.52
	36.1694	12.0836	20.8404	14.6079	11.2123	14.7508	26.9156	10.9201			240.416	191.18	66.4787	137.428
	36.1682	12.3091	17.8862	16.5927	11.4778	10.4517	19.9549	10.624			267.933	103.289	38.9452	131.33
	21.3889	10.9216	18.1857	13.1933	8.81672	17.3912	20.9318	10.2451			152.808	81.1628	62.2634	136.074
	19.1544	9.72116	18.0871	14.1965	11.9362	11.6338	21.9715	12.6457			103.953	78.121	41.2466	114.954
	25.505	12.3526	15.6233	17.271	12.784	10.6651	17.2468	8.82517			204.941	70.9285	50.3269	91.5676
	24.1697	11.8903	24.0007	17.0038	11.4312	11.0759	42.7188	11.3158			136.93	172.611	62.2518	237.701
	22.0144	10.0357	25.0946	16.2904	12.1741	11.1805	38.3672	11.7951			150.289	214.058	66.3642	207.501
	18.432	11.8657	15.2035	13.8074	8.85332	10.031	17.0226	11.8036			109.61	81.4769	29.4163	95.4952
	18.5431	12.3052	15.6259	17.0472	12.9086	11.0913	21.6788	9.11344			170.339	102.88	59.5542	122.754
	21.446	12.0964	19.2402	17.6448	9.52926	9.75696	22.0695	10.1623			152.206	149.226	23.1178	160.618
	20.1019	10.6447	20.272	13.5779	9.53334	17.8023	26.2849	11.764			105.849	149.452	80.2914	171.062
	21.1058	11.676	17.1136	12.681	9.30018	10.8802	26.6953	10.7317			131.599	85.1543	27.8873	157.801
	22.2748	11.6064	18.4244	15.8605	11.2268	10.2647	25.7996	9.44973			132.404	116.685	32.0383	171.752
	21.0282	10.1189	15.7132	15.9245	11.2965	16.7829	21.379	13.3588			102.063	95.4822	63.6939	82.8137
	23.4721	11.7126	20.9823	15.2109	11.2384	9.85161	52.924	13.3057			110.622	88.5606	34.3029	274.975
	19.424	10.3657	15.9265	15.8779	13.1286	11.4598	22.1796	16.9507			154.111	172.882	48.5547	69.6147
	22.0047	8.47624	19.0153	14.1254	10.9563	11.2646	25.433	10.8224			115.367	103.502	26.3784	180.38
	23.3626	11.1125	20.0562	13.3202	10.3437	12.5534	53.0261	12.5932			95.3328	86.4131	45.4673	338.692
	25.3659	12.9703	21.3356	16.1206	10.3805	14.1673	29.9926	11.6418			166.944	157.478	65.8117	244.112
	23.2102	10.7946	16.5069	15.5984	13.0048	10.3133	34.6841	17.3918			128.132	142.901	44.385	140.141
	22.6918	11.9241	19.1335	16.8652	9.00715	11.7009	52.7457	11.3058			122.629	121.199	50.0527	343.611
	29.6682	10.2613	22.0282	16.8244	9.75832	10.9394	50.7022	13.308			204.732	133.317	41.3358	290.523
	23.4019	13.2851	20.2825	16.1276	11.2441	13.7473	73.179	12.854			119.658	109.632	63.4016	483.565
	17.713	11.7026	15.0358	16.8134	10.2886	9.60322	23.7127	16.252			107.273	92.6466	73.8549	98.6273
	20.4142	8.29557	16.0659	15.3449	11.3971	9.69078	42.3979	9.30383			87.3774	85.5088	64.7637	267.495
	43.4681	13.8913	43.6076	16.9363	10.6229	13.728	30.1228	13.3374			329.429	338.047	56.9783	155.876
	17.6911	11.1785	13.7768	15.6334	9.78655	11.8923	16.6799	12.5915			126.896	98.506	40.7144	87.0954
	25.3784	11.9693	25.1448	17.2957	10.6514	11.6654	52.5993	12.7988			141.226	116.792	21.7755	267.539
	20.59	11.8492	18.0564	19.0459	11.9743	12.5226	24.5545	13.5108			153.245	185.398	45.2446	175.778
	19.3868	10.1724	16.8656	16.3529	9.81002	11.4174	25.436	11.101			100.167	105.85	52.7728	148.267
	20.2652	11.3394	22.1199	17.0255	10.4386	11.2844	17.1182	11.8294			144.741	175.15	59.4158	112.383
	26.6556	9.98241	13.8596	15.5239	11.3054	17.253	23.5034	10.0328			195.25	83.9361	82.5248	156.918
	18.1406	10.7654	18.6216	16.6732	10.9994	12.467	20.4137	11.3247			146.838	199.226	21.0458	106.871
	23.4499	10.6967	21.2594	14.8242	9.99866	14.1292	25.111	11.6856			154.344	162.342	52.4013	127.901
	18.5596	12.2628	21.2209	16.0898	11.8939	11.3004	51.252	17.9667			138.259	181.851	59.6028	285.016
	20.5417	9.02017	15.9117	14.2233	10.2531	10.9768	25.5446	10.564			127.344	93.025	48.2541	165.467
	22.3213	10.5328	17.3671	15.7985	8.69264	10.9839	22.4068	12.0268			107.646	89.2828	30.8995	131.716
	24.3599	11.3499	19.9286	18.5581	12.6314	15.4173	31.7864	12.2523			148.519	228.42	65.9227	160.265
	19.8169	10.1168	17.8986	16.9705	10.5692	11.3196	25.0584	12.7026			102.044	113.99	48.6669	167.513
	23.3833	8.9259	17.6661	14.065	10.8549	9.434	23.0474	10.3563			139.461	145.367	34.802	216.234
	21.4328	10.5621	16.992	16.0188	10.7327	9.83619	26.3888	14.306			99.3448	93.2234	32.6185	135.189
	42.2706	13.9123	43.2899	18.7878	13.2374	13.7766	43.4574	14.5791			327.03	333.905	66.6125	244.556
	51.6229	15.3898	43.8127	19.5346	12.1313	16.3046	75.0185	15.4851			386.641	333.933	79.9378	488.067
	20.9717	11.3599	22.1916	11.5415	11.9734	10.6713	26.2794	10.8218			118.386	180.627	63.5443	175.325
	21.7011	11.7791	20.3407	12.8415	11.4152	12.3887	53.2845	11.6555			155.701	163.224	29.4674	349.128
	15.9699	12.9284	13.6321	18.5245	10.516	10.866	16.6894	10.7354			95.1266	97.1524	44.6891	108.671
	19.2396	12.3901	15.8876	22.9	12.2171	10.618	19.1206	17.3693			93.0808	126.104	82.1237	100.481
	19.621	12.603	19.5903	16.2543	9.96235	12.2859	52.7586	11.5925			109.21	122.469	47.4543	327.481
	19.0327	11.6255	17.8986	15.0817	9.90866	10.8448	22.097	12.4413			117.752	120.174	42.7617	124.888
	17.6226	10.2617	16.4265	14.5039	12.6093	11.0097	19.2618	15.3753			101.845	80.9376	67.9824	78.1057
	21.7396	10.0711	17.3944	14.7077	11.9175	10.7533	40.5965	11.7243			118.408	98.0873	58.2112	208.258
	25.6645	9.98572	20.5614	16.9908	9.88635	11.9752	55.0832	12.0237			154.147	125.113	38.6438	313.893
	40.7893	14.8453	42.6952	18.1178	12.414	14.663	42.8851	13.0395			315.659	337.569	57.6879	225.855
	30.2122	11.2004	27.0538	12.8964	12.6447	10.5754	24.1675	17.0929			206.997	186.278	28.6855	110.862
	17.8187	12.9962	15.1663	16.7345	8.97157	11.2069	22.9907	10.7828			123.295	140.159	37.1362	139.36
	19.549	10.1274	16.5313	15.5925	9.92157	10.3005	23.0201	10.4088			113.869	116.478	23.8888	140.572
	22.658	11.1619	18.0421	16.8961	9.63972	11.4289	18.8811	11.0248			147.725	113.034	26.8901	133.581
	21.8513	11.8018	14.2146	15.0672	10.9824	10.4784	27.9933	11.3299			122.985	78.827	47.8905	193.758
	19.7055	11.9901	14.6257	14.026	10.2246	11.4287	49.9514	12.3979			105.714	106.488	44.9298	303.869
	43.467	14.136	42.8195	15.755	11.306	13.6989	29.1426	14.3675			330.566	337.203	57.3662	157.152
	43.3582	15.2687	42.7085	23.7548	10.5045	13.7458	29.2951	13.3819			332.533	362.18	51.4457	170.676
	19.9565	12.1031	14.7594	17.313	11.5317	12.0708	48.5782	12.4859			107.463	94.7065	42.9018	301.609
	26.7299	12.804	19.473	14.3986	10.6584	9.81252	33.0831	11.1473			146.282	109.368	20.9561	219.156
	27.4445	11.4698	20.1736	15.3927	12.9735	17.0394	30.5463	9.94787			192.284	146.635	55.5929	247.992
	37.4441	12.8308	26.2199	18.8643	10.7646	18.2861	79.2948	10.5881			246.838	170.936	61.8332	518.051
	38.947	13.4412	14.8879	15.8929	9.42912	10.8185	50.6152	14.4839			322.392	97.8801	34.8935	299.542
	28.2376	13.119	22.755	13.4295	9.47339	10.9223	56.3694	13.3408			137.829	105.718	40.0662	346.065
	19.8149	13.5221	17.5388	12.8609	11.1532	10.5215	23.4819	10.7602			97.8945	113.405	55.5221	153.097
	21.4502	9.78805	15.9564	14.3441	10.1488	12.5922	19.5228	12.954			130.881	136.458	44.3026	112.81
	25.6462	13.2455	21.8722	14.8374	11.4073	12.5963	76.5115	12.5888			144.261	128.018	57.8963	519.303
	24.1653	12.4895	21.3835	17.898	9.71423	12.8236	69.8268	10.4788			115.63	144.362	59.7824	486.042
	19.1989	10.3032	15.8128	16.1744	11.027	11.1508	20.5146	9.86841			136.373	137.23	33.7235	167.106
	20.3098	11.4114	17.0183	24.2156	8.67066	11.7325	27.7479	10.9205			132.191	163.187	43.3491	196.987
	34.6442	9.71123	17.3283	17.7351	11.3783	12.6238	20.9043	9.96607			232.188	181.601	35.1536	202.437
	22.7039	10.2228	17.4597	14.8458	9.95184	10.7366	22.9235	9.33869			134.27	94.9261	49.3439	112.34
	27.5668	12.7448	15.6272	15.0308	10.7455	10.7026	51.038	12.4643			190.832	70.1587	28.4331	318.219
	19.8709	11.5493	14.0591	12.594	13.0586	11.1721	19.6833	16.4955			108.426	64.8718	61.0694	85.0351
	18.2961	11.0715	15.3906	16.7177	13.7408	10.4613	21.5051	16.8061			92.5446	107.076	57.0923	77.6346
	29.1328	13.7927	19.8125	13.8414	12.8325	11.6226	70.0408	13.5704			209.32	116.043	60.0158	382.931
	21.9302	11.7593	16.6845	15.2301	11.5807	17.1129	26.7589	13.5444			114.023	81.1281	64.3497	132.405
	38.5529	12.1894	20.0132	15.9102	9.46577	11.3916	21.5775	11.7508			279.248	156.689	58.904	141.379
	35.799	11.7884	16.8681	16.6147	11.2027	11.6631	23.4969	9.36954			253.844	100.93	55.9616	133.88
	18.8155	9.40656	18.8015	17.0182	12.4346	10.1489	21.1679	9.51105			124.967	184.636	33.6314	100.282
	20.9982	10.8679	15.8753	15.0502	12.6733	10.3631	18.8473	16.6874			102.707	94.4918	68.15	58.6989
	15.9899	12.8354	15.9577	14.8629	9.51075	9.19261	19.5434	9.09848			111.193	98.7107	58.7363	132.278
	22.0494	11.5091	20.9442	16.2469	13.6504	13.3132	59.5834	11.6744			100.422	123.781	33.9836	313.52
	25.5106	11.2317	17.6044	12.4624	9.19586	11.5565	21.3004	11.6174			203.089	87.0325	48.4374	126.18
	42.8058	11.7848	25.3401	17.4757	11.9092	15.58	76.0546	11.1734			323.789	155.456	72.9678	512.841
	36.7389	9.97634	13.7088	21.8447	12.9448	9.98486	25.6434	18.6327			271.94	140.235	34.779	101.714
	20.5238	9.77657	14.6833	13.4099	11.4704	11.1123	26.4128	9.21482			139.521	141.761	55.7287	137.771
	37.4686	11.6943	18.9848	13.2002	10.601	13.1206	34.5085	9.90991			271.028	133.905	51.9118	240.905
	24.9312	13.7989	21.3516	16.1803	10.325	12.882	25.0282	11.6605			143.886	103.718	35.8817	162.693
	19.8665	12.3042	18.1698	13.3624	10.3794	13.7127	24.5763	8.72076			130.806	159.715	64.2602	206.169
	19.0277	11.1317	17.3332	15.2275	10.7714	13.3814	24.0113	13.5695			156.933	139.536	46.3582	127.013
	24.4729	13.0128	19.3065	16.4273	12.957	11.2961	27.7386	17.5175			130.99	77.5054	52.6762	100.805
	29.6262	13.9789	26.9578	16.7281	11.1438	13.6474	89.3965	15.7611			138.09	135.24	51.8108	518.325
	18.4873	10.7123	18.2524	14.8511	12.8609	12.5031	41.187	9.58429			103.952	114.906	45.27	241.106
	19.7486	10.6952	17.389	14.752	11.5054	9.63519	21.5587	10.2111			115.009	92.5893	57.3924	139.693
	20.1073	11.7872	14.9771	15.2227	11.6655	10.6319	22.0682	11.6147			111.97	89.5478	46.5541	117.789
	19.4187	12.093	15.5272	14.7789	10.4161	10.5029	26.8948	13.481			127.444	138.728	29.7269	143.069
	22.7375	9.58346	21.2549	14.9698	12.1383	11.9449	58.8527	14.3157			101.886	116.078	70.5096	301.159
	20.0428	9.67223	15.3447	13.5796	10.0935	10.17	25.1516	12.7297			125.944	85.9284	35.968	143.851
	16.7216	11.3018	12.7798	16.1698	9.99808	10.4902	17.3207	10.0788			108.437	88.689	53.2378	104.548
	21.391	9.53009	19.2394	15.31	10.6571	12.1402	28.5735	9.78635			157.823	143.731	43.8498	188.476
	22.4483	12.0288	24.4478	14.0244	13.4389	14.7705	26.2439	16.6552			181.319	179.029	42.461	104.596
	16.6284	9.75971	19.1674	15.5913	9.43743	10.8501	21.5735	9.42618			78.6851	95.3561	50.8578	136.288
	19.2168	11.5859	20.5515	15.5552	10.5042	9.78813	22.6667	12.8762			94.6606	156.411	39.1611	118.757
	20.1814	11.3886	16.6744	14.3341	8.87299	10.2569	31.9337	10.3512			148.994	109.215	52.5082	213.877
	42.4227	16.9397	42.5371	17.1397	11.3075	14.397	30.0331	16.7766			322.883	334.872	68.1835	139.434
	21.0375	11.9967	18.3032	16.4298	10.1083	12.561	26.8909	10.1382			120.734	79.0463	32.6238	181.617
	26.4281	11.6127	17.481	18.1127	9.49088	9.56722	27.1146	12.0436			211.882	118.265	50.5868	187.334
	18.915	10.958	15.4809	13.6399	10.8868	10.9914	23.6663	12.1761			101.924	97.1411	57.5133	125.726
	36.5562	11.9941	17.1187	17.5354	11.2612	10.887	18.8395	12.3204			233.788	206.99	57.486	117.056
	14.7366	10.8937	15.7324	16.3519	12.7165	10.3389	20.6486	17.9464			89.8126	66.3895	66.2388	130.626
	19.1904	12.6381	16.4074	17.1447	11.654	11.3959	27.0844	9.49736			140.744	108.273	38.0819	192.684
	23.8829	11.1345	21.0811	17.9182	11.6024	13.2407	76.1801	11.477			114.621	106.845	69.2185	520.032
	19.3641	11.7703	15.5009	15.3562	9.5624	9.92375	21.6171	12.5258			98.6483	140.705	32.8907	141.736
	43.547	13.4338	43.8408	17.9003	11.9687	19.3832	32.6307	16.0395			325.212	326.9	89.441	196.577
	23.4158	10.6781	19.4441	13.6638	11.3255	10.4505	34.3786	12.5305			136.584	153.82	51.28	228.725
	43.8186	14.3235	41.9854	18.5734	11.8771	14.6539	36.3905	17.2897			343.94	352.164	73.9223	175.507
	23.1	10.9107	18.1595	12.5115	9.99935	10.6298	28.0176	11.5529			142.169	87.9405	40.5711	196.998
	43.4942	14.1702	43.5787	17.8533	14.7158	14.7263	29.0014	20.1966			335.946	327.763	90.1776	171.353
	43.96	10.9509	22.2181	14.8969	10.7511	9.40385	48.5972	12.985			305.69	111.734	32.7663	247.591
	58.7419	15.3598	47.9558	18.872	14.236	13.5104	57.9275	18.1547			410.146	380.83	76.3993	327.718
	23.5664	12.596	20.8539	13.6754	11.7687	13.0419	33.0158	12.1174			128.723	130.194	49.4247	242.348
	36.652	9.50422	19.2272	14.9633	12.446	12.3733	27.1447	11.691			246.077	93.9197	43.2021	176.818
	24.9003	9.45541	24.4509	15.4883	11.014	11.2108	51.6052	11.9948			132.386	117.544	47.4929	299.541
	24.1581	13.1237	20.2869	16.2838	10.5669	11.1075	29.446	8.85251			157.773	163.264	32.1083	199.348
	35.549	13.3308	22.7445	14.946	11.0374	10.9152	19.0608	12.409			250.248	157.917	55.0602	126.27
	35.8486	12.6037	20.8487	23.961	11.7328	14.8081	25.8157	11.1084			250.127	198.053	50.138	134.508
	17.8852	13.7676	18.203	16.6338	12.1598	14.3088	22.5196	18.4349			125.074	156.3	46.3883	93.3334
	22.2279	12.4754	15.2109	15.0666	10.9505	9.55971	30.5627	9.4942			150.734	116.593	54.0821	156.96
	20.3338	12.2999	18.1729	21.4879	11.0648	12.3348	62.1666	13.7037			144.205	122.549	44.5297	376.449
	21.4784	11.408	18.4834	16.6064	10.7955	11.922	24.6345	10.8165			152.707	101.62	40.8806	131.613
	18.9498	10.9912	14.3724	23.1122	10.6662	8.97419	19.4871	9.37936			109.268	111.616	36.7567	121.126
	18.7793	10.4241	14.5332	11.7939	10.292	10.7488	18.3045	10.8037			118.836	71.9473	56.354	115.293
	17.4446	12.0762	15.821	15.3144	9.73428	11.4579	61.8082	13.4641			137.129	89.9646	38.4655	363.792
	17.8949	13.2028	18.0966	18.0681	12.2083	16.6679	19.308	9.82874			94.4449	61.3076	51.2575	106.053
	20.4176	10.6446	17.9486	14.8579	10.3625	11.2759	24.4483	11.4467			89.6152	106.366	37.2872	175.901
	22.5629	11.5451	22.5725	12.8202	11.2515	12.0699	24.8513	11.4819			116.983	153.121	53.8089	166.375
	19.4534	10.2104	15.7098	12.2981	12.8806	10.6151	20.1857	15.8534			123.13	97.3948	54.3482	106.795
	43.5793	14.0597	42.3082	19.2591	12.253	14.9609	31.2734	16.5228			329.257	346.867	55.6645	144.998
	19.9027	10.7155	17.1643	15.7609	11.1433	10.5957	23.8149	10.8026			166.926	123.227	31.5614	144.183
	19.6285	10.1745	17.6688	15.7288	10.9427	9.35592	17.6491	8.59454			93.8349	88.8751	21.992	96.3587
	35.4542	11.813	18.1369	15.859	12.482	20.2061	25.1443	10.1645			263.571	137.047	71.0426	146.196
	19.6618	10.3164	15.6244	16.4056	9.70904	9.61853	14.9415	15.0174			126.794	84.0126	36.0098	58.0518
	26.4245	11.7901	15.797	15.2615	10.8315	10.5768	60.9537	13.7815			193.208	132.733	33.1685	370.832
	19.6989	10.8723	17.3415	15.2276	10.1695	11.0958	24.46	12.8836			93.5924	110.017	53.4199	123.023
	43.4972	14.8952	42.8291	15.3819	13.1925	13.509	28.3985	20.3268			338.811	333.511	69.3545	125.155
	26.5168	12.8391	14.5578	15.1546	11.7345	9.2404	20.4944	13.0167			222.88	77.9341	61.8892	128.485
	33.9045	11.921	20.8924	13.7236	11.8093	11.4125	30.5821	10.1702			239.139	123.049	65.8645	204.174
	33.228	11.9297	13.6091	14.2	11.1832	10.5612	24.1754	10.4323			252.044	88.995	51.2863	157.567
	17.9568	10.5088	15.9633	14.2531	10.9068	16.877	24.3748	10.886			79.2265	87.3768	68.8953	140.905
	44.8316	15.124	43.686	18.7877	11.8115	22.0979	77.4291	14.5214			334.235	341.904	81.6996	497.178
	23.0231	11.4565	21.1551	13.7214	11.216	16.7028	25.7796	9.8996			117.52	178.145	64.8103	169.35
	18.3104	9.42717	15.7736	24.0073	12.536	11.6394	26.8253	8.65429			134.51	130.825	48.0431	162.775
	22.1446	10.2417	18.8819	15.7399	10.7871	14.3727	42.0984	11.4541			148.478	146.055	50.6988	281.648
	20.6525	10.3006	18.0477	14.2303	9.22569	12.6571	23.2647	13.1945			112.097	104.076	52.623	136.237
	24.3854	13.023	20.6841	17.2645	10.4764	18.8434	72.6163	9.90716			125.342	131.171	97.1653	493.587
	18.5518	10.1332	21.8186	15.3249	12.4308	11.3451	19.062	11.2817			110.689	167.104	57.9762	114.049
	20.7216	13.0663	17.4667	16.7413	9.90409	14.5182	54.5421	13.7636			184.666	195.592	45.8857	328.743
	19.2189	12.5381	15.7711	17.2505	10.7244	10.9417	21.0761	10.9266			101.305	81.8852	51.0886	138.853
	45.8149	14.9663	45.4139	17.9241	11.7952	18.23	78.0989	13.8056			335.525	343.948	60.2834	493.969
	27.9923	12.1929	12.9411	13.1809	9.778	13.0823	24.6433	11.0645			202.841	129.76	50.529	123.558
	19.6633	13.5501	19.337	18.2128	11.6187	14.8612	43.1311	12.0843			182.731	164.919	57.8334	260.145
	18.3142	10.237	16.3911	14.745	10.1616	10.8214	19.4115	14.6414			109.377	109.971	39.5787	99.6434
	18.6489	14.236	16.8984	15.2536	11.6746	11.1081	39.6321	11.1853			123.564	83.1711	43.7421	232.001
	42.4122	13.9652	45.8823	15.3779	11.7496	13.7868	34.6798	14.6079			326.454	374.071	72.1603	184.504
	40.0053	12.8773	18.8533	17.6091	10.83	11.944	50.5566	14.2231			300.105	102.472	29.9364	310.674
	23.5577	13.2182	21.7332	16.7925	11.3902	13.493	72.8437	10.3418			96.9927	125.454	45.7948	503.863
	20.1264	10.9094	22.1649	24.2261	12.268	10.8878	25.8675	9.62448			125.149	168.903	48.1562	164.12
	25.5671	12.5974	23.933	18.4394	11.4782	14.2138	52.9784	12.233			187.255	177.14	74.6225	295.983
	20.9574	11.2831	15.9631	16.3734	11.4178	10.8838	21.077	11.7655			125.289	98.1124	60.6067	127.081
	19.0093	12.0278	14.5908	14.097	11.9567	12.9062	20.3509	10.6498			120.214	90.1047	35.9763	122.65
	41.965	15.0395	41.2182	15.8198	12.5126	14.5753	64.5193	15.8799			317.292	340.678	59.3312	377.038
	21.465	10.9329	17.512	16.1108	11.7677	11.6249	22.5454	12.6094			96.7466	91.5195	41.8532	117.827
	21.4497	9.94014	16.3702	14.0108	11.1566	16.1333	23.9762	10.1801			108.19	152.234	48.095	165.349
	21.7234	11.1476	15.4268	16.8143	11.078	17.7857	25.2241	8.05364			133.911	88.018	65.7846	176.626
	22.8639	11.265	17.7405	17.5853	10.7493	10.1656	29.9836	10.5375			125.239	128.415	40.6222	190.841
	26.5749	10.4878	19.0211	16.9094	12.7633	10.4791	22.9486	10.1878			137.984	128.264	45.4356	201.687
	39.5301	11.6325	22.1372	25.1592	12.0037	13.1848	71.8009	11.2959			277.311	132.199	65.2276	473.449
	22.6306	11.935	21.4518	16.1171	10.0892	10.4431	32.3137	12.8645			154.342	206.306	62.4597	220.931
	18.0787	10.3124	14.5108	18.7099	10.8883	12.519	28.0004	13.2084			138.922	150.105	30.0502	189.15
	43.5018	13.5705	41.9981	16.6079	10.9952	20.1342	29.1625	17.4234			335.44	332.188	55.265	157.428
	29.4186	11.5576	17.523	13.97	11.5133	11.4249	23.5941	12.3374			206.511	95.138	64.1587	124.152
	44.5337	14.5696	41.8101	16.1795	12.2035	14.1947	33.4488	15.1406			341.575	333.711	63.3067	191.375
	20.3198	10.0337	18.1797	14.317	11.9747	9.13265	25.5656	10.3529			97.0875	116.188	54.4379	145.733
	22.0563	12.1099	16.399	15.3044	12.0191	10.0161	21.0054	14.5808			169.382	151.704	38.6612	107.257
	23.5418	11.1112	23.0347	11.6439	12.9862	11.1519	27.2878	11.7647			145.204	192.127	64.0259	116.09
	19.0421	9.57787	22.1524	19.5739	11.8018	11.1711	19.9313	10.4997			147.354	206.613	59.8304	125.86
	22.3259	11.6399	21.3933	13.292	9.92623	13.7241	29.0997	10.584			133.68	166.282	54.7109	186.781
	20.7559	10.8409	19.5919	15.8768	8.8177	13.5014	29.7605	11.0365			110.448	168.101	43.5103	184.347
	19.838	11.5696	17.0058	15.2463	8.98901	9.83663	54.1721	11.3821			108.649	82.531	28.7653	337.873
	23.8844	9.51071	19.1989	19.486	8.95175	14.1814	28.979	11.2575			163.197	178.45	60.4876	184.687
	43.5025	12.7495	20.3589	17.9655	11.2133	13.312	70.8423	8.56871			321.941	127.782	66.601	486.918
	22.2816	11.3757	17.9235	11.9199	10.9832	8.97942	27.1967	13.0397			122.112	86.8788	45.1719	190.045
	18.005	10.3163	20.2627	16.596	11.3625	11.1373	23.733	10.98			78.5998	124.27	57.0754	169.349
	21.0877	10.695	14.8093	15.4781	12.3884	11.3284	25.2639	17.5165			117.53	147.109	58.6655	88.025
	21.8384	12.5849	18.4735	12.175	10.4744	11.2892	64.7582	15.9033			133.541	94.8861	57.8581	396.174
	28.1685	12.0655	21.5319	16.7589	11.1178	13.9809	35.8956	10.3294			168.504	232.355	58.1777	222.511
	19.6294	11.8056	13.2344	13.3827	10.9573	10.9871	19.7394	11.0963			112.208	100.756	31.3115	101.383
	26.7324	11.2835	23.394	16.5111	10.7749	11.6006	52.7049	11.5219			150.198	172.297	40.936	295.621
	22.1112	11.7946	23.047	23.5056	10.3613	18.7871	53.3905	12.667			113.052	165.019	71.9489	336.288
	20.4054	11.6002	23.0293	18.4502	12.5962	10.4779	24.1068	16.9407			107.303	195.928	32.3102	84.4099
	23.3432	12.0882	19.1162	16.5004	8.76331	11.0606	51.4167	15.1586			112.13	76.8149	27.5886	281.828
	40.1132	11.9905	14.3745	15.3124	9.19444	9.05488	22.0443	11.5263			302.786	80.4024	36.0485	127.808
	19.6846	13.2537	16.0566	12.9357	9.16837	10.7912	21.2967	8.52386			124.016	95.2058	42.8899	127.709
	19.8804	10.9676	18.5889	16.7993	10.2472	16.2728	21.9711	13.1836			120.322	96.8734	42.7443	115.669
	43.5982	14.7296	42.8726	18.1639	12.0755	15.1375	34.6229	16.5155			341.893	337.326	64.6784	176.9
	19.7635	12.2195	15.3832	15.3122	11.7263	10.3203	19.9022	10.4054			163.096	142.774	46.9327	164.823
	24.6164	12.9454	23.137	16.0902	10.9206	13.1001	74.6831	10.6348			135.599	127.829	63.418	515.897
	19.9184	9.26012	15.2832	15.6904	11.9597	10.481	22.6878	10.8481			141.429	172.885	55.5445	136.699
	17.7108	12.3989	15.0183	16.4853	12.4152	10.283	27.0815	9.61246			74.1456	50.5163	57.3317	181.328
	26.5268	13.1255	22.6853	17.1055	12.1367	14.5389	75.2725	9.9859			131.345	126.06	66.5641	520.366
	42.0843	15.2888	41.2097	18.235	11.5458	14.2661	28.5794	13.755			324.992	343.432	55.4294	135.591
	49.6982	14.7164	42.9726	17.7846	11.2755	14.5794	34.442	13.7059			383.563	330.591	62.4218	208.038
	21.5793	10.6034	19.796	23.1808	11.3382	11.4727	23.2124	9.79393			117.781	150.526	26.1764	147.755
	18.9858	10.217	23.5871	13.9776	11.9984	11.6658	22.0264	13.2142			100.566	186.41	60.4739	126.951
	20.5753	10.8944	15.6714	14.8902	11.522	10.2027	22.9042	9.6325			79.9341	83.0372	39.7053	154.288
	26.3996	10.993	13.4594	10.9391	11.7233	11.4682	21.913	12.3531			199.618	92.0649	31.622	106.688
	18.1445	11.2332	13.5716	21.1173	9.70189	10.0043	24.8828	9.7846			105.326	119.801	36.6139	127.982
	42.8199	13.5701	43.2128	17.0048	11.1858	12.9383	30.5522	16.9886			334.86	336.196	63.323	172.981
	18.9941	11.1327	16.2337	16.1085	13.911	10.6428	40.0934	17.9506			151.204	175.871	76.4829	308.185
	18.6555	12.6729	18.543	13.6148	11.8192	13.8538	21.1083	9.16122			80.1096	94.6972	44.3854	134.85
	22.0034	11.4148	17.2854	22.3511	12.1867	10.8795	25.5088	16.1084			176.487	99.7817	54.1626	313.296
	18.7612	11.9944	16.2498	13.9126	12.7456	12.5124	50.0905	17.6151			112.882	50.339	44.8258	269.768
	19.5805	13.1642	16.7904	16.4078	11.5278	16.5655	23.6895	10.3901			69.8632	62.9836	59.1131	175.8
	24.2731	12.0512	24.4136	15.9965	10.7175	14.5711	88.1586	12.5436			91.5786	135.035	52.8414	530.345
	24.476	10.7359	20.6379	16.6563	11.3904	11.1989	25.4718	11.8477			102.936	116.307	40.4507	166.769
	17.9876	12.3788	17.7441	13.486	10.8632	16.5376	50.2343	11.6245			85.7091	101.474	59.4996	319.42
	18.9005	11.0434	18.6459	15.6158	11.2958	10.359	20.3178	9.16757			121.651	80.9515	53.2523	139.17
	21.9724	11.5478	18.6838	14.5646	9.72739	11.996	22.7438	10.8452			121.103	165.726	47.9657	164.492
	24.8267	12.5189	20.2439	16.2359	10.9758	10.7155	55.9997	13.0875			127.223	135.745	56.058	323.943
	26.6972	10.5462	19.6134	15.9909	11.1785	13.7677	34.0731	9.24865			175.795	147.081	81.832	214.821
	20.4224	11.7984	16.9203	13.6331	10.4515	10.5065	18.5078	11.5346			86.0061	74.6538	43.3973	106.307
	18.4918	11.3206	15.638	13.7239	12.9645	11.0476	17.4764	18.9213			90.9314	121.419	48.3819	103.143
	19.8546	10.4763	16.9411	14.1134	12.5843	10.0927	41.5019	11.9917			180.593	103.371	63.9016	239.529
	55.7117	13.2032	42.6921	16.5192	12.7356	15.1584	28.2341	15.0016			405.015	339.813	52.3095	128.381
	45.332	12.5561	45.3167	16.3686	12.1477	13.3339	38.6074	14.8802			335.66	341.925	73.4928	234.233
	22.3533	11.7359	22.4869	17.0461	11.5494	11.8375	56.3651	13.5152			115.021	151.679	56.3546	342.133
	20.3605	11.6501	20.2029	14.2255	10.7871	12.2857	27.5611	10.4624			160.902	116.668	49.2724	128.836
	23.1787	11.3713	21.3526	22.4236	10.5009	10.003	50.4605	12.2027			146.266	190.28	68.0621	272.755
	43.7286	13.1481	42.5342	17.3073	12.0547	13.6597	35.1659	16.2148			331.346	340.931	57.0072	194.276
	16.5436	8.93966	13.6129	15.4529	10.6734	9.85985	19.4107	12.6731			94.0713	86.5902	58.8052	65.0052
	17.9132	12.3461	17.6399	14.5273	9.3841	10.9429	23.4888	9.89059			94.9101	75.3326	48.277	114.286
	23.0166	11.4426	18.1306	17.1726	11.2325	17.6599	23.8398	9.88407			148.726	132.505	77.7785	122.879
	23.6559	9.17637	23.5489	15.9137	13.3326	12.8046	41.8682	10.2076			113.389	152.597	26.6082	252.001
	18.3985	10.4699	15.5146	15.8739	10.7315	10.6532	39.6376	9.79805			96.7929	57.1278	57.6424	225.934
	24.5861	13.354	22.7583	15.7578	12.9127	13.7059	79.1873	9.89022			101.643	131.172	72.6949	529.725
	21.9896	13.1794	18.68	17.0883	9.84776	19.0784	70.0009	12.2476			114.998	105.228	71.4616	492.025
	19.2792	12.383	16.1765	17.1121	12.3427	11.258	20.2327	13.064			154.686	166.002	58.7784	113.606
	23.1236	12.154	22.1439	16.7978	11.1481	13.9561	72.2004	11.9776			113.083	114.659	39.4965	487.058
	20.2372	11.7014	16.0914	16.7991	10.756	11.1121	26.1449	9.82106			133.127	164.802	29.6409	173.416
	24.712	14.7931	19.6866	14.3369	11.1392	11.9548	21.214	10.7737			110.23	94.8382	30.0729	143.591
	24.6689	10.9628	20.1577	13.5929	10.4218	11.5568	25.9303	8.12958			106.75	124.875	38.5513	187.581
	46.3792	13.1211	43.0795	16.6657	14.6005	21.0079	36.4579	22.2092			336.23	336.196	59.7745	187.131
	17.5259	12.1656	16.239	18.5649	12.6501	10.7446	52.0403	13.3197			78.0158	89.4168	44.1041	321.185
	20.4967	9.80239	17.8163	14.9379	11.6149	11.3194	21.4026	12.4218			125.089	111.478	37.8325	98.9459
	30.8626	11.8379	22.036	17.6591	9.46093	13.5408	24.8695	11.9816			190.844	158.739	41.6104	158.518
	30.1167	13.4788	16.5676	16.538	11.5781	10.9731	55.4796	13.2662			205.494	69.5053	48.8534	355.565
	20.0337	14.8402	17.8082	15.51	9.56415	11.3923	21.2907	10.9678			133.938	137.61	38.7369	167.045
	37.9685	13.7399	18.8396	15.8557	11.2413	11.5438	20.1539	10.4341			273.077	103.241	56.2346	133.127
	41.3594	13.8339	43.1267	16.0751	12.1945	13.201	29.7436	14.7996			320.42	343.242	72.0534	158.106
	24.7679	11.3836	22.4643	17.5118	11.4216	10.9076	31.9172	11.6895			172.208	193.768	61.3507	167.257
	20.7601	12.4305	15.3356	16.7882	10.2134	10.5313	19.6503	8.90877			154.39	83.3296	38.8357	102.716
	20.5654	10.7724	16.6954	24.2063	10.7236	9.818	24.7284	10.1524			144.322	222.079	56.0513	165.239
	41.9526	15.7041	42.8398	16.9017	11.8635	13.7692	27.3639	15.7184			329.264	337.233	58.1738	138.457
	23.1313	11.4431	23.2404	15.0197	10.9347	13.1308	72.1526	9.99996			101.323	148.387	65.561	489.347
	19.1138	12.7539	19.0803	23.1898	13.6548	19.9238	38.8994	19.5312			95.7044	174.347	81.4686	280.188
	45.1982	14.6872	43.9091	17.2542	12.5347	14.4522	29.6601	17.1408			334.846	328.599	67.7846	173.186
	16.8867	11.0989	14.7634	14.9125	13.1674	11.4078	41.3113	8.80658			79.4238	85.7465	66.2366	240.865
	39.3252	11.095	17.5078	16.0894	9.81818	9.16035	30.9452	10.7509			255.138	108.899	40.878	175.043
	16.5667	12.0949	16.6564	17.1217	11.2069	10.3903	19.7477	9.02489			93.7123	114.044	33.911	116.076
	41.5524	14.3667	41.3562	24.4176	11.6605	13.5771	28.6706	16.4631			330.462	354.868	54.4305	127.096
	28.8117	13.1884	22.6391	16.3243	10.4605	11.1599	24.8764	11.8242			141.291	128.058	42.5401	139.502
	28.9796	10.3762	17.4714	12.1908	10.1606	11.0019	21.5483	11.4211			235.152	109.951	27.9321	135.015
	43.1656	17.6515	43.0338	15.8635	13.1554	17.0725	31.2468	16.4333			330.462	343.35	57.9911	152.035
	23.2193	12.3974	18.5865	14.5825	12.4711	12.9355	29.9824	13.069			144.112	130.874	38.2078	167.324
	25.9963	13.3711	20.671	19.8176	11.2992	14.0867	95.5059	12.7608			92.9403	102.108	72.5936	620.69
	21.3965	11.1128	14.7399	13.8226	11.6967	11.662	45.2747	10.5363			132.782	63.5165	42.7202	265.346
	24.6877	10.8017	18.3855	14.8859	9.44068	9.67958	31.9741	12.2102			168.077	118.988	46.3838	189.161
	24.8075	13.9895	25.1933	18.6482	11.1048	13.5071	88.4659	11.7263			127.778	116.294	56.235	537.009
	19.148	10.439	15.6523	14.4657	10.0945	18.3644	19.652	12.1877			118.974	98.9114	63.6932	188.797
	20.3412	13.9321	17.1788	16.5716	10.5762	11.4231	20.2665	9.49802			177.701	109.951	55.5121	119.464
	23.0987	12.8486	19.4612	16.5265	9.21304	11.143	28.5771	10.9221			183.114	208.028	46.9404	192.723
	21.9451	12.5791	21.0704	15.9166	9.7547	11.0576	48.7707	12.0032			104.768	135.512	39.8397	265.221
	44.6672	15.3206	42.9629	21.4045	11.9634	13.7252	36.4796	16.1522			345.17	329.531	79.8705	192.686
	22.5038	11.9327	19.1212	13.2208	11.5459	12.0957	28.9079	10.2907			169.824	126.179	36.0009	192.666
	27.0975	11.7771	24.6887	25.9978	11.0953	10.1971	62.1255	14.2614			147.061	89.1597	63.9283	332.234
	20.9018	12.9533	16.4598	21.4395	10.8703	12.6365	20.8718	10.8989			84.1834	93.8464	54.2922	114.08
	25.1432	14.4011	24.1403	16.3914	10.8031	17.4228	55.5571	12.364			149.733	148.632	88.874	356.939
	24.3712	12.7337	26.2595	16.5783	10.4844	11.5527	50.9803	12.428			147.522	158.554	49.3426	296.816
	17.3053	10.6072	15.5883	15.2894	10.48	9.24091	40.9559	13.3334			70.7531	91.1972	36.1362	252.806
	22.3964	10.243	20.9627	16.4585	11.6604	12.1006	23.2784	12.3353			111.268	119.281	49.9346	149.13
	19.014	10.6629	16.9784	15.4945	9.56906	13.94	25.2554	10.4737			118.867	142.012	43.3049	205.586
	20.5751	11.6007	20.4849	15.9765	10.9086	11.3272	22.3697	11.1673			100.475	143.46	54.2452	119.972
	17.9321	13.1643	16.5295	15.4931	12.2009	12.0937	24.1099	10.9558			101.761	101.388	48.7925	163.369
	23.5444	12.4345	16.3186	19.0253	12.9999	9.49898	54.3609	13.0297			135.922	110.376	76.4311	303.555
	18.2515	12.6315	17.7383	14.3804	9.54212	16.7155	22.445	10.215			119.066	88.1708	58.2058	124.164
	21.9906	11.4854	18.999	16.0441	11.4913	14.6407	53.5539	16.6977			123.121	169.896	53.7507	327.315
	23.0784	10.2538	22.5311	15.9209	11.0263	11.6583	51.0241	15.0733			129.985	134.632	42.5838	253.544
	19.4586	9.36478	15.5451	14.7405	10.9408	9.92544	37.2867	12.8145			92.6196	91.1195	24.6073	208.836
	25.8637	11.7466	19.6717	14.1696	10.6895	10.5869	21.9647	14.1923			131.485	109.553	45.1933	109.979
	24.1568	11.1737	18.0736	13.7158	10.4546	12.3945	21.9549	10.761			135.436	100.783	46.3488	138.644
	21.5454	12.1061	18.1443	12.9723	9.80306	9.16379	54.1956	12.4925			129.746	110.395	37.7472	328.401
	30.4167	10.3374	22.7704	16.1899	9.16384	11.2879	27.6436	11.1078			148.44	171.915	35.9143	147.971
	16.7184	10.9904	13.6553	16.476	12.3435	11.2702	21.6954	10.659			120.215	108.724	46.2921	109.399
	19.309	13.3261	21.13	15.8367	10.9305	10.6059	51.0458	12.8716			101.92	132.691	50.139	300.032
	19.0952	12.4023	14.8269	12.3451	10.4731	10.5938	60.5797	11.5138			87.4861	105.577	40.4517	356.532
	19.6899	13.4075	19.4832	15.0923	9.97152	12.165	85.3448	14.8774			116.918	121.927	53.3956	543.764
	24.6562	14.1522	21.5885	23.3593	12.14	11.4114	51.3178	13.3681			144.754	149.896	51.1079	279.789
	23.1483	9.81962	20.1888	15.2368	9.34354	10.9729	50.2393	12.9347			105.936	101.132	39.0457	265.085
	24.0367	11.9774	19.7131	22.3722	12.3915	14.7721	26.9374	12.829			166.101	188.674	55.4328	157.035
	24.1119	14.0922	22.3669	17.8809	11.0864	13.5069	75.4497	8.86864			102.441	111.534	46.6514	503.598
	36.8285	11.21	26.9898	18.0225	11.699	13.967	30.267	14.8282			235.341	217.279	45.845	181.79
	36.3477	10.4762	20.3232	15.5271	10.7537	14.4748	43.3781	10.2785			246.275	167.825	39.3875	288.815
	22.5999	12.1976	24.5638	15.8192	10.3314	14.8368	72.373	15.4922			165.18	170.725	50.786	405.873
	21.9547	11.0695	23.4416	23.1624	11.2045	11.4984	54.1994	14.3171			168.758	162.156	47.2245	337.226
	27.6949	12.0758	27.0949	16.6905	12.1809	14.6103	52.8408	16.8721			182.761	214.205	46.4291	304.693
	36.5334	11.1068	16.1586	13.1753	8.33801	9.33894	24.8276	11.0673			259.673	104.647	61.4037	153.908
	18.5738	15.3359	15.9311	15.0851	9.42569	10.9565	20.688	11.376			92.4419	81.0991	44.7787	103.08
	22.9757	12.3792	20.9454	16.682	10.4306	14.6032	26.8993	11.6102			175.886	233.445	62.976	171.339
	31.3047	12.4097	19.3952	24.4781	10.1643	11.0867	31.7464	9.7808			207.438	160.953	45.2098	220.918
	19.9765	11.9212	16.4799	15.841	10.1718	13.2065	26.3142	13.6881			143.298	151.851	57.0079	128.527
	18.357	9.77866	16.7503	13.2052	11.0303	12.5129	24.7943	8.76357			102.81	90.1906	56.2901	156.639
	37.9144	10.4552	17.2298	16.511	9.94289	9.47287	29.3953	10.5517			241.257	146.68	34.5502	157.021
	16.5481	11.0623	14.9652	15.2678	9.84461	9.976	22.7312	10.2788			88.4344	88.8267	50.6998	146.404
	23.8108	10.1122	23.0065	17.7218	12.4885	12.0761	24.1352	10.7799			126.428	109.669	42.2701	166.35
	21.4987	10.693	24.2366	17.1117	11.4988	13.5507	32.6998	13.6599			177.569	178.75	68.3058	161.568
	42.4425	12.9591	42.8095	16.3832	11.7617	13.7234	26.3603	15.7933			337.933	333.979	62.1712	126.634
	35.6904	11.472	17.4259	15.5966	10.9738	11.1112	37.5816	12.4976			248.813	132.445	47.4324	228.615
	17.7999	11.3663	18.2304	16.8022	12.7241	11.1657	20.5857	15.6222			124.587	158.89	42.9511	74.9985
	21.7012	8.13653	20.7403	15.6565	11.874	10.4746	46.0747	9.96797			143.022	106.411	43.886	273.89
	23.8884	12.08	16.7028	18.9944	11.2922	11.1637	26.8882	12.2182			141.939	99.5803	61.0944	163.48
	22.4642	11.2959	17.5244	15.6809	10.0789	10.9297	30.5782	11.9758			135.461	95.9739	25.9808	207.134
	19.7052	13.3338	15.1192	16.2969	9.19063	9.78317	50.2267	12.3444			130.974	151.629	30.0377	309.817
	19.6872	12.2573	18.5841	15.3022	13.2604	10.9511	23.7862	18.743			132.714	122.412	51.2636	93.99
	21.0833	12.9545	23.9917	16.8257	10.7811	11.0792	21.9247	11.7699			158.09	186.924	62.7106	134.424
	19.5397	8.99676	17.871	15.9864	11.3133	12.0832	26.6401	8.6869			107.583	95.6168	38.4682	132.411
	21.5741	13.3208	15.1573	14.4615	11.3363	10.2987	26.1882	12.1874			101.018	85.3997	49.4873	126.774
	16.5375	9.10316	16.1244	16.1783	11.9653	10.8695	23.2402	16.0832			76.5662	82.2821	52.425	113.958
	18.6761	12.3632	21.7109	15.2429	11.9966	10.0903	21.88	12.6011			107.278	150.882	35.1027	142.581
	25.4384	12.0432	15.9483	15.6672	13.2718	10.5226	17.9297	9.93367			181.752	89.5291	59.6488	112.972
	25.5113	12.9695	18.9816	17.9126	12.2052	10.9744	28.8589	9.09774			145.883	80.5007	39.1311	213.8
	16.6776	9.68644	23.6297	15.3894	11.0026	13.1717	23.2112	10.8965			85.2445	156.956	51.4954	112.791
	23.4255	11.2541	20.4367	16.8218	13.1893	11.3512	45.2943	9.11718			120.719	102.224	77.3988	323.064
	19.9495	10.6867	15.6025	16.5815	9.08155	10.8548	30.3282	13.7089			120.245	122.462	35.5486	177.913
	15.9198	14.8202	12.3902	14.6417	11.8356	15.4097	15.5731	17.245			68.2168	65.4616	39.5332	80.4537
	22.3726	9.50911	15.3761	18.3531	9.88209	9.30858	22.9468	12.1781			142.46	110.617	21.5054	154.193
	28.7495	11.4746	16.4668	17.0575	10.6387	9.29724	20.647	10.9868			201.749	123.828	45.7801	133.1
	17.4874	9.76773	13.5078	17.4836	10.6946	9.93439	26.3257	10.3248			81.7739	92.3016	39.3899	159.417
	23.996	10.98	16.6032	17.6509	12.266	11.2922	25.2637	11.2468			118.481	94.5663	40.1842	138.08
	20.3533	10.3826	18.7856	16.4958	13.2545	12.4311	26.8117	18.1178			146.48	118.485	49.6424	123.216
	17.9879	7.36692	14.9046	14.5005	11.3031	10.546	21.1578	9.11658			111.122	97.5235	37.7283	132.076
	23.5863	10.8996	22.1103	14.8578	12.9303	11.5467	28.9919	10.0673			146.778	146.496	49.0835	165.842
	24.2911	14.6396	21.9911	16.0424	11.0035	14.2894	73.3279	11.0244			132.414	128.659	67.6198	513.754
	18.8144	9.21242	16.4601	16.9998	11.1478	11.5074	24.6379	10.4076			102.388	130.268	39.3957	150.306
	20.6414	10.5412	14.6944	11.8843	11.1606	11.0107	24.4783	10.3205			111.239	82.6041	47.3933	151.332
	18.3778	12.6258	17.7541	15.4556	10.7023	11.9249	61.0596	12.4623			118.341	86.9741	48.8872	370.679
	28.0432	11.3685	22.3815	16.8658	11.3477	10.3969	30.213	12.1218			169.063	172.664	34.9757	219.444
	25.1629	12.5605	23.4204	16.5259	11.6546	13.5839	70.5373	11.7126			116.781	126.62	69.2045	498.714
	23.9172	11.9609	18.4162	13.8833	10.9505	16.6739	23.3931	10.1753			163.065	195.415	73.2819	158.208
	19.9095	12.5879	25.3219	18.1399	10.3342	11.3792	50.9165	13.2803			154.592	167.077	47.7783	317.431
	20.6098	9.73827	19.6711	13.8568	10.8185	11.849	41.1895	12.5773			116.241	143.99	38.3369	234.745
	26.3076	12.6702	14.9824	17.5704	11.7248	10.1243	38.3913	11.6206			193.437	100.801	43.5837	198.463
	42.0711	15.2132	43.6262	19.1585	11.5432	13.5423	56.0989	16.9934			323.39	332.921	58.4179	318.431
	16.3273	11.8865	15.0649	17.3145	11.3465	10.2591	52.6762	11.8871			96.4571	98.5109	43.6869	326.136
	42.2754	11.1085	23.6971	23.8193	10.7338	11.8711	51.7649	12.4039			289.827	175.09	53.6813	285.356
	25.0554	11.1941	13.6885	14.0444	9.72483	10.8702	19.963	11.0213			191.833	75.3449	36.5865	92.0533
	19.6452	10.7987	16.305	15.4404	9.57878	10.8861	20.5256	11.4948			110.241	98.8673	26.5869	95.1127
	22.1443	12.6582	16.821	14.3548	10.4006	10.1208	51.8023	12.0545			154.362	137.771	38.6856	326.713
	17.76	13.5362	17.594	18.6411	10.1177	11.193	50.2254	13.5972			160.633	128.752	34.4968	307.921
	19.6519	13.2742	14.9549	16.6529	9.28353	16.5475	19.3177	10.3135			149.86	128.96	67.8881	111.671
	20.5532	12.0227	17.729	15.5919	12.1458	8.02805	22.5822	11.3737			129.513	151.915	40.8001	161.471
	17.6559	9.80816	15.3901	15.9999	10.9325	11.5248	18.18	10.1322			110.445	77.0127	52.2384	105.041
	31.8411	9.68799	21.8158	11.0146	10.2356	10.7833	25.7227	11.7995			202.732	110.886	47.0138	179.28
	21.8223	11.1404	20.0103	24.6742	11.9048	17.8093	53.0187	14.0905			145.45	158.2	76.0976	341.774
	17.4416	11.2378	15.5224	13.9983	11.3148	11.6662	29.2836	11.2969			138.111	134.575	27.1839	182.625
	21.066	10.8261	16.3229	18.2289	10.1334	16.781	21.9282	11.1376			142.647	74.2002	68.6685	130.143
	38.5873	10.1555	23.6612	19.0752	12.6657	10.312	50.5267	13.7742			237.995	127.555	33.4093	265.497
	41.5545	13.8232	42.5533	18.3694	11.3565	13.1433	29.6095	13.2868			320.1	339.03	48.8513	152.475
	21.8215	11.5525	21.9716	12.9153	12.2096	10.8348	24.8377	13.9157			107.374	146.726	52.417	140.995
	26.9938	11.5329	20.3589	15.8521	10.5422	10.8697	20.708	10.2399			184.107	80.7483	56.0035	111.447
	44.0722	14.3529	46.4515	18.9265	12.527	20.9141	53.497	16.458			337.837	336.344	84.8818	279.969
	20.5496	12.7247	16.5604	15.1038	10.9245	11.0434	24.2243	9.30029			135.632	79.3098	32.4487	161.219
	37.7872	11.0776	16.788	14.0479	11.734	10.1605	27.6581	9.7433			252.785	77.9633	51.0949	172.941
	24.3575	10.2356	20.5533	13.1445	10.1948	12.4988	29.1763	12.5621			98.7372	99.4116	57.6482	173.389
	18.795	10.4285	14.1838	13.8878	10.1949	14.7804	25.484	9.83667			89.6636	67.2421	67.3602	176.603
	21.4474	10.42	16.5729	18.4647	12.134	12.6411	41.4256	10.4959			116.736	107.043	30.4596	259.844
	21.823	10.3124	15.9768	23.2957	10.2486	12.9115	26.5713	10.1673			153.168	132.528	56.9774	152.517
	25.5196	14.537	16.5404	21.831	9.39363	9.62908	61.5332	15.4713			188.78	90.199	30.8319	353.506
	43.3341	13.7751	48.2837	19.5643	12.6567	14.9944	34.7266	15.8283			336.458	383.046	89.8805	207.028
	22.1843	12.6163	21.2006	15.1938	10.5161	15.5265	28.578	10.2007			161.601	155.338	66.8647	189.638
	18.3692	10.6762	19.7931	16.8387	11.9807	11.7626	19.8007	9.7141			129.721	82.1884	56.5134	124.559
	25.8191	11.1498	18.4518	13.4183	11.1585	11.2688	31.5724	11.7277			134.447	98.8936	42.8633	179.377
	43.7598	13.9151	44.4031	17.8464	11.349	17.0914	35.8427	13.9811			328.497	339.773	71.1706	185.304
	30.4714	11.9429	19.2773	17.1845	11.4669	12.3974	25.1911	12.4653			198.655	93.9269	61.3651	130.437
	35.6444	10.5187	18.3697	18.4082	8.35053	13.301	25.1077	11.3032			262.85	105.265	37.6569	143.27
	19.5995	13.5713	16.0823	12.7942	9.49998	10.337	51.2534	11.9814			107.642	84.3217	33.2732	315.327
	17.463	11.2606	15.8995	16.323	12.4955	12.3996	22.3296	12.2486			103.929	110.272	33.2399	132.885
	23.5587	11.2087	19.014	17.9357	10.4018	12.4106	24.2375	9.08344			127.522	115.088	46.2576	160.207
	36.1257	10.9821	23.0761	17.1303	12.2875	10.3831	25.317	16.1808			262.616	149.992	34.143	90.9366
	19.921	10.93	15.5182	11.4929	11.6065	9.7413	23.029	9.7875			95.655	96.6597	48.2227	161.017
	18.3791	13.364	17.7857	15.5592	10.878	11.8295	21.4554	10.8673			120.978	113.497	54.5992	135.319
	21.9373	11.9581	16.6009	15.0833	10.6632	12.0912	25.5157	9.20426			128.436	93.3112	42.7995	167.409
	17.0453	10.041	14.8648	16.3715	10.7442	11.6881	20.9066	9.73757			142.438	112.107	44.4399	141.962
	18.0344	13.2713	16.904	16.5406	12.3337	11.7521	19.1878	11.2341			105.031	61.3716	49.7308	110.105
	24.4295	13.3268	24.8186	15.6613	12.424	13.9874	74.2014	8.49528			126.307	120.966	40.0976	507.299
	19.0417	12.6765	15.9981	14.7503	11.093	11.3971	20.6119	13.0991			70.5103	84.2209	26.2242	144.781
	38.0522	13.4574	20.954	16.7283	11.3025	10.1449	70.4954	13.9201			253.26	163.807	62.6024	390.284
	25.2675	12.1179	20.3396	17.6326	9.69709	8.72005	20.4725	9.73537			176.889	164.581	35.8748	168
	24.6737	11.3345	16.1775	15.476	9.48196	16.4944	20.8345	10.5034			138.438	106.846	54.4533	151.649
	17.0486	11.6119	16.3787	14.8815	11.3015	11.5282	51.9585	12.3398			105.523	80.1271	58.1896	320.528
	24.8149	10.8246	25.4629	13.0619	12.6167	14.5419	53.5098	14.3073			151.194	169.903	72.7787	306.85
	35.9111	11.7613	16.1086	15.0535	11.6131	11.0528	39.7736	11.8911			244.563	97.1745	31.1371	258.574
	19.2828	9.27372	18.3294	16.2672	11.5081	11.7047	24.5861	9.63529			123.589	132.881	57.1197	157.823
	21.0615	10.6654	16.8092	16.3632	10.1649	11.7086	19.2287	10.602			77.1546	103.252	59.3214	103.652
	21.33	12.9439	16.2141	14.1397	9.17912	11.2037	53.0604	13.4196			108.227	75.9346	21.0203	331.103
	25.6533	13.6499	22.4189	15.3317	11.6849	11.372	32.0579	10.4478			145.64	184.625	72.7725	208.871
	56.0896	14.0323	43.1335	15.7091	13.5688	14.2346	25.593	15.9773			408.784	340.146	61.025	127.863
	16.9542	11.9847	15.4656	11.4101	10.7912	9.72674	20.9085	12.4684			83.9598	83.7968	50.3304	117.542
	21.1723	10.5869	25.3025	15.3671	12.6577	14.6756	24.5571	13.1514			162.225	175.172	67.7771	100.67
	23.2379	11.0225	18.9196	16.6258	9.8158	14.4604	36.9236	11.5227			143.876	157.098	60.2332	213.942
	21.6724	13.6523	17.992	15.5787	11.5514	10.5906	24.8529	10.7202			115.19	95.1702	54.2539	154.151
	31.7003	11.5434	22.3156	23.2465	10.8212	11.7281	61.5711	13.4524			221.436	204.73	41.2405	329.642
	30.7146	12.5193	21.5646	18.0198	10.909	13.9903	81.5681	12.4996			219.288	125.436	64.2655	515.08
	26.4868	12.2275	14.4565	14.5641	12.1386	16.9921	24.6324	10.3245			194.855	59.7831	71.3781	154.53
	19.7776	9.43178	16.3449	15.6511	10.3466	12.2942	24.3268	11.3238			150.489	204.141	57.6282	144.387
	19.2321	12.7834	17.8053	16.0463	14.1372	11.988	21.2973	15.1595			161.291	98.5455	40.0797	69.6407
	22.9931	11.8634	24.7731	14.7561	11.9951	13.5774	53.3578	13.1759			95.87	147.797	41.7949	340.55
	25.3484	12.5416	21.1613	23.5718	11.1375	13.9446	71.5413	7.57178			147.673	168.376	60.0854	507.057
	41.2354	12.3917	24.6874	16.9185	10.2995	12.9807	72.1205	11.7604			277.588	149.632	69.7738	514.576
	20.4894	11.8546	16.4311	14.4233	8.81222	10.8167	20.5303	10.9247			142.697	81.3553	29.4505	130.675
	22.4224	10.3473	19.0063	15.547	10.8597	10.7923	43.0752	11.1185			89.9227	97.0642	29.5733	279.147
	27.6082	9.79228	20.6969	17.1048	11.8503	11.4966	29.5297	8.56326			113.456	94.4654	47.914	157.166
	28.4067	11.316	22.3325	14.5186	10.5921	12.4025	32.3602	9.20243			183.747	119.347	34.014	231.107
	22.0363	11.3024	16.6421	14.1173	10.2478	12.7864	26.2953	11.7162			154.182	116.286	57.3295	132.316
	19.2919	9.05493	18.7572	15.6521	10.0708	13.3426	21.1881	9.2743			105.546	111.743	46.3562	109.394
	21.5051	10.3235	17.8501	13.9719	12.2502	12.249	18.5435	12.6572			102.07	80.0839	63.4871	76.5234
	20.8498	10.2806	18.5737	15.0096	10.5035	11.1495	29.0296	12.6915			143.093	138.366	55.3386	160.596
	24.8169	10.6926	19.9921	16.3095	9.80733	11.1671	26.7267	10.2099			116.528	124.092	30.2537	188.155
	19.2523	13.7946	19.4339	16.3342	10.9646	13.5941	27.6382	9.67233			146.392	143.637	64.5355	169.586
	18.1588	9.73646	15.3567	15.4807	9.03576	10.5188	21.2494	12.4634			118.528	150.65	54.5604	146.051
	39.1203	12.9744	21.2771	17.4796	11.693	11.6633	52.8128	11.9334			266.576	150.794	50.2548	353.09
	21.9533	10.7958	19.0234	13.8819	10.6317	12.0224	27.0546	11.1035			143.805	123.074	42.3168	169.058
	21.0153	14.1734	18.225	14.4843	9.56012	15.8861	18.8596	8.60751			106.39	93.321	74.7781	126.006
	26.8257	13.8503	20.2659	16.1953	12.8109	19.8566	77.2674	9.77214			125.898	125.959	55.1067	511.917
	22.5894	10.1617	18.2475	24.9539	11.026	11.0457	22.5959	11.0575			120.699	131.591	49.5228	90.9026
	21.5523	10.744	17.9206	16.3114	11.6907	11.2602	38.5453	12.1258			100.074	85.2645	48.9165	247.531
	25.7666	12.7087	21.9927	16.7417	11.3515	12.9489	53.5635	12.8484			120.5	132.56	28.4007	318.91
	21.1867	14.342	20.2159	15.6075	9.55475	14.2827	68.264	13.1382			111.619	109.224	68.762	484.069
	17.5458	11.3175	15.1811	13.4368	11.5426	11.9799	21.9939	11.03			121.235	133.848	51.0498	149.264
	33.4783	11.6078	19.8286	17.6264	11.0172	11.8637	23.3102	10.3969			224.804	88.9235	27.4991	136.651
	19.9868	12.3082	17.6917	16.3001	13.0863	10.6579	20.087	10.6948			114.748	143.324	32.5395	120.947
	18.7419	11.2887	16.3346	21.2981	10.2257	11.3321	21.3954	10.0936			110.217	145.592	34.3123	153.031
	38.0553	10.4482	15.8718	14.0013	10.3788	11.8046	31.3925	11.2875			253.576	148.146	43.4359	183.448
	23.7159	9.64694	19.976	17.4126	10.4906	13.8727	25.7365	12.7226			159.794	160.246	32.2149	134.589
	22.7738	9.43613	19.6743	15.5386	10.684	11.9877	26.9511	12.0482			117.485	113.845	43.1535	107.986
	20.7149	11.1681	17.0356	17.1352	11.0636	11.3776	24.1025	13.1677			141.598	175.654	58.7219	133.365
	18.9872	12.2936	16.0249	22.3274	10.5746	11.973	25.2052	12.8186			85.0031	129.126	36.1595	123.558
	17.1846	10.7535	13.5377	15.8907	9.71401	10.1068	17.2479	9.42759			97.3842	65.9394	31.184	68.821
	20.9481	9.48546	17.7422	17.6377	12.037	10.1549	20.8477	11.8254			178.901	67.3976	58.6102	107.991
	20.9157	13.1836	15.5831	16.2165	9.80857	10.4219	50.5993	12.6061			145.447	180.026	60.9261	314.667
	30.7098	11.1421	25.586	23.8671	11.5966	14.402	38.5064	9.38475			183.335	264.584	56.2328	253.979
	23.5178	11.2539	24.4525	17.0424	9.571	14.0257	26.0338	13.425			152.876	188.351	61.1162	148.455
	45.8092	13.339	43.1686	22.7932	12.2019	13.2622	39.0605	12.993			354.619	340.487	63.3053	230.069
	23.0026	13.4007	21.5497	16.9955	10.8755	13.9707	87.6088	12.4356			123.339	124.678	46.8781	578.158
	20.2687	14.6295	20.7189	15.4764	12.0313	13.3534	22.8302	10.388			153.587	172.694	57.6911	177.822
	28.5172	10.194	15.5491	14.9059	10.1737	11.9947	23.0379	11.5303			215.176	101.722	37.5392	153.997
	22.1512	10.8201	21.3381	18.8996	12.6619	13.9298	28.4206	14.3604			136.66	208.295	49.3964	154.856
	19.7014	12.2391	23.4095	19.6439	11.6315	12.6324	51.6766	12.2244			80.6045	135.433	47.1912	325.646
	22.248	12.0933	19.347	13.9089	10.7546	10.7827	23.1319	11.5061			105.143	97.5515	30.0981	140.503
	22.5537	13.0129	20.9234	15.5083	8.81263	12.1577	20.8172	12.7293			124.203	113.825	46.3128	82.9575
	17.1334	10.0895	16.1279	14.6618	11.5554	10.4665	21.079	13.1113			116.726	94.0732	59.2488	113.758
	23.2373	11.3649	18.6911	15.7524	10.1307	10.5529	30.9079	9.56059			150.677	120.445	53.4136	196.797
	16.6886	9.8397	14.6371	15.4975	13.0645	11.6227	24.742	16.7663			131.251	80.7026	55.1218	114.262
	38.7863	11.1264	20.3431	19.6572	11.0378	12.7052	26.3041	13.7852			260.474	171.136	38.9955	253.584
	19.5028	10.5441	19.7211	15.3748	10.3205	11.3396	21.9507	7.66444			115.795	83.911	44.5869	140.505
	19.7508	11.0881	14.9486	15.7451	9.35677	10.1607	20.5394	10.3711			112.54	139.051	52.1191	105.564
	19.6157	11.3012	19.4468	21.9203	11.3059	13.5371	28.2875	10.1693			83.8486	146.487	41.0054	216.187
	17.2973	11.4909	15.4552	14.8706	10.14	10.5419	21.8587	12.3206			114.988	122.127	55.9005	92.1766
	18.4978	9.43036	13.5134	15.1813	10.697	8.84502	25.0191	13.1126			93.329	53.6453	33.4923	150.542
	18.3772	9.64005	16.6319	14.2701	10.1564	9.2811	18.3814	10.8251			102.462	80.9711	55.7639	93.9896
	26.0912	11.3872	15.2769	13.0347	11.3513	10.1487	17.5112	11.4602			204.684	66.9537	56.275	91.1063
	26.38	12.1074	16.2642	13.1924	11.2926	11.2766	23.6251	11.15			175.7	69.406	49.4233	142.19
	20.6389	13.5063	16.4718	16.334	12.3935	10.3653	50.7997	14.5029			128.656	144.198	39.9912	299.81
	18.8136	11.8019	17.6738	16.0819	14.0349	11.3779	26.4621	8.22303			113.097	85.3144	60.1239	174.175
	25.1395	13.8591	16.9464	14.9294	11.2937	10.6676	21.8255	8.14272			180.024	85.8593	53.2179	137.592
	19.878	10.3884	15.0043	17.1832	10.5109	9.17842	26.4364	11.4675			138.263	143.661	29.5392	149.213
	30.1787	10.4057	15.904	16.1773	8.98135	10.9063	29.4206	11.9568			225.252	94.5424	48.3611	186.338
	23.04	12.0778	20.0018	26.2654	11.4537	12.1455	24.3281	7.8606			123.388	142.969	35.3466	152.123
	21.1179	13.8142	20.1316	24.7447	10.836	12.8583	22.1065	13.8424			115.636	149.938	65.2241	95.9011
	21.9186	13.113	15.6169	15.1957	10.3753	11.5151	29.3122	9.39907			127.638	117.766	44.8953	168.305
	22.6719	9.34031	19.8975	13.9532	12.0955	10.4298	29.9417	10.7541			122.446	123.423	33.3277	160.819
	23.2555	10.0654	20.0609	14.6906	10.225	10.3949	23.6072	8.17443			122.198	100.663	50.9241	202.729
	18.8161	14.0451	15.6713	15.2184	9.91111	10.8507	51.1285	13.2686			107.543	82.702	35.6883	324.659
	22.9496	13.2838	23.3733	14.1521	12.4925	10.5235	54.7469	12.9761			119.014	177.262	64.3045	314.726
	22.0948	10.1502	19.1232	18.4206	11.3993	11.7367	31.134	9.02346			119.284	109.56	30.181	202.843
	19.951	12.9205	15.0128	14.6323	10.4214	10.8986	40.3752	8.50899			108.251	98.6218	55.172	243.215
	21.6851	10.4454	18.1027	12.9887	8.97524	16.8494	24.86	11.3735			128.442	107.669	73.0833	146.894
	45.9548	13.6175	46.1209	19.3765	13.3084	17.0858	34.2024	15.1493			339.037	348.557	66.9754	177.449
	21.0147	9.4928	16.3405	13.1279	12.4452	11.0584	38.4634	12.2529			117.978	98.8638	56.8122	227.654
	23.9319	13.4864	18.0341	13.6666	9.84495	13.7789	28.8532	8.57366			149.561	94.9552	28.9702	187.125
	23.3061	9.6742	16.3687	20.7516	9.99041	10.4759	20.6934	12.1582			166.281	97.0532	46.4766	109.213
	20.6262	9.97321	16.7485	18.2058	11.8375	16.9589	27.6116	13.9142			137.131	143.975	74.2125	142.47
	20.9574	12.2677	18.9125	23.5049	11.2173	11.7285	24.3706	11.7354			128.72	161.871	44.2669	140.35
	26.2112	12.5196	13.9283	15.5204	10.9909	11.2231	22.1238	13.1604			218.22	107.887	57.56	204.807
	18.8416	11.1816	18.9247	16.1235	11.8431	12.309	20.9342	11.0334			155.13	97.7841	63.1808	124.884
	24.5303	11.5893	17.6443	14.5713	9.28012	10.4851	21.419	10.5238			138.249	80.47	50.5223	133.816
	22.2472	8.15592	16.6114	16.0149	11.2607	11.6798	22.686	8.4835			142.349	97.0782	54.1215	126.166
	29.0174	14.3378	19.2163	17.042	10.6423	13.0423	85.1699	15.0606			214.554	109.378	50.2705	551.371
	26.7873	11.1867	19.141	23.4162	9.58264	11.5713	23.034	9.49332			171.698	186.3	43.6692	193.624
	22.8261	9.36965	22.1979	14.682	12.0444	10.8362	38.4176	10.0979			120.849	147.793	47.368	214.574
	22.9589	10.8242	19.002	14.1619	12.3884	10.3708	39.9257	11.9677			164.526	161.877	29.8329	253.948
	20.2731	12.9422	15.9839	13.6165	11.8274	11.7987	22.8198	9.68406			132.463	97.1465	30.4739	147.761
	38.3417	10.439	19.7651	14.6127	11.4243	11.2164	30.4867	8.99331			263.473	125.81	63.0932	175.672
	20.4664	9.6163	16.7373	16.9899	10.6666	10.6613	24.6964	13.2143			104.339	99.3151	32.4247	136.289
	18.3912	12.574	14.4585	12.6859	10.8201	10.3327	21.8554	15.5349			76.6411	62.9596	52.0438	114.246
	19.089	11.7745	17.3262	15.9593	11.7065	10.2985	20.9189	9.82562			93.9042	91.8573	43.9197	146.602
	41.7078	13.821	42.0905	16.452	11.1524	13.31	29.8263	15.0692			319.033	328.031	57.9717	174.881
	18.1772	11.7656	15.3718	14.525	10.2381	11.0977	23.3422	8.18797			149.326	76.9777	51.8872	155.631
	26.0373	10.4185	25.5376	17.6637	11.899	12.5438	25.2832	16.8231			178.923	208.246	68.668	84.8439
	25.1543	10.4357	24.6241	15.4937	11.7493	17.5816	25.4798	10.6143			143.008	169.357	82.6583	175.272
	28.0734	11.3753	17.2484	16.1868	11.3295	11.536	23.9266	16.7535			229.046	147.842	56.623	89.1865
	44.221	17.7177	43.5092	16.078	11.664	14.0661	57.1721	15.9774			335.414	336.746	52.4803	346.708
	29.9567	11.5069	17.0818	15.5763	10.6131	13.6118	27.4769	11.6601			238.38	95.6563	47.4882	181.619
	23.0929	12.0562	19.7793	16.2938	11.8673	13.0307	43.2684	10.4191			131.696	209.534	68.4955	262.222
	19.7599	12.7466	17.0535	14.606	10.5748	10.4496	53.2614	14.293			134.501	144.199	32.7061	316.933
	45.2919	14.3547	44.3425	17.7863	11.9825	14.4064	37.2383	14.7481			339.971	340.285	53.071	235.15
	30.8405	11.7761	19.6863	14.7861	11.2857	10.6062	20.0325	9.6823			205.346	186.335	40.405	88.1149
	23.1945	11.4527	19.252	17.8118	10.9598	11.8276	29.7576	10.0852			158.619	121.297	44.9787	138.129
	41.0049	10.8085	19.0494	11.8367	10.8537	10.5523	22.1935	14.66			317.745	125.312	44.3762	138.792
	19.6447	12.2857	15.7244	13.964	11.3568	9.71882	37.1943	8.28243			123.056	108.384	59.6687	198.744
	23.6563	12.0833	21.8132	16.0086	13.2924	10.6246	25.7571	10.9042			180.203	157.784	60.3929	107.657
	45.6046	14.5815	45.6231	20.3243	13.6914	16.542	40.394	21.6195			335.65	366.663	72.0535	167.061
	20.8936	10.4473	17.4302	15.511	10.2362	10.1742	25.8728	9.58901			124.024	106.799	64.5424	160.578
	21.4297	12.7221	16.5316	14.9566	13.1243	12.352	25.7584	15.9398			110.537	96.085	55.3079	93.6471
	27.8532	10.0015	22.657	14.7224	9.4092	11.8361	51.0713	14.1329			132.16	113.816	34.0011	294.609
	18.2421	11.5516	15.0511	16.5001	8.94557	9.95322	51.7726	11.7995			107.212	73.1411	49.1485	315.719
	44.2417	12.3844	47.1364	17.6169	12.3193	19.8939	30.2937	15.0781			335.509	374.59	60.3455	165.42
	19.4621	12.2183	17.7624	16.0505	11.4511	10.0643	22.0841	8.91738			116.306	103.433	31.6777	162.562
	19.8494	11.898	16.5693	15.5397	13.022	9.61224	62.1223	18.6993			123.491	180.222	57.1353	338.176
	24.078	10.2041	20.1067	16.4258	9.66548	17.8414	24.5613	14.4022			127.708	126.968	75.8412	151.426
	19.7043	9.99528	17.9365	14.3611	11.5098	11.4145	24.3097	10.6146			142.352	125.178	56.2335	124.649
	17.1622	12.3191	15.4971	17.123	10.398	12.9184	18.3835	11.939			107.453	118.63	65.997	68.0777
	44.2097	14.9371	43.4862	17.7135	12.3428	13.0649	28.6989	16.4099			336.566	333.051	52.7482	171.128
	38.016	9.44336	19.5763	12.5016	10.0987	9.71391	23.4122	12.565			243.788	117.314	42.0061	155.4
	28.5643	11.0965	23.0235	16.8598	10.2519	11.6567	50.8109	13.4168			158.668	120.803	35.0075	291.022
	25.9591	10.1479	18.7704	16.1948	10.3085	10.3962	30.7725	10.2732			151.48	176.583	54.4681	201.31
	30.2032	11.0321	27.2194	18.5737	10.5648	13.1121	68.8569	13.5327			218.516	173.045	57.6077	452.951
	18.6541	9.63735	15.6999	23.8052	12.1525	9.47984	22.1294	15.6396			110.111	128.296	43.5112	59.0745
	21.9771	10.8779	16.6183	17.357	12.0374	11.4499	43.889	10.1646			141.533	208.522	54.542	246.675
	24.6586	12.6416	24.6897	15.8393	11.2653	15.2756	74.4532	10.2248			125.78	152.614	81.8446	507.362
	25.1238	13.0038	26.6476	15.308	12.4963	12.8824	69.2235	16.7539			118.334	172.13	33.475	423.501
	57.2712	13.5656	42.283	19.8257	11.5898	14.6479	33.2962	15.166			414.019	352.396	72.6131	168.831
	35.8734	13.1356	22.4795	14.0299	11.4788	13.1048	23.9498	11.2041			259.322	128.326	30.7232	150.579
	23.3816	10.3279	19.2942	13.7887	9.97093	11.3763	22.5689	12.5463			160.327	177.595	55.6383	209.921
	20.6252	11.0435	14.7142	14.6511	10.9107	10.2682	26.5856	11.4796			146.903	156.636	35.0911	117.506
	36.4576	11.4582	19.3642	24.8039	9.36635	16.338	22.7344	9.11058			231.852	180.871	58.6215	156.559
	30.6627	11.4474	20.8589	16.5839	12.7818	10.9687	27.2237	9.85831			226.106	173.317	44.6222	187.596
	20.5916	10.6319	17.9477	16.0951	12.0261	10.933	22.51	8.98939			136.24	82.6044	31.1573	137.85
	21.8405	10.6953	16.7475	16.8707	11.7048	11.4928	23.1426	9.07194			97.53	108.593	40.2792	142.317
	24.8577	13.208	23.6901	17.5187	12.6234	13.709	74.6379	10.767			121.886	156.117	65.7029	505.416
	22.3801	9.67342	18.0583	14.624	9.70045	9.63057	26.2152	9.63559			142.313	103.64	49.0875	183.096
	41.3971	14.7911	40.7871	16.8127	13.0657	12.9233	25.7319	15.0126			317.891	325.273	56.4505	131.755
	21.4147	11.2591	18.0668	13.2137	10.8564	12.4673	38.6227	9.31659			118.958	125.501	37.0442	215.723
	22.5296	12.8544	23.375	15.3117	10.3425	13.3962	70.6021	13.2633			122.583	132.806	50.467	484.702
	18.3906	10.9392	14.623	15.2663	9.1734	12.75	17.6493	8.35217			103.752	104.452	44.9213	115.807
	22.7134	11.5293	17.7843	16.2449	9.95182	13.427	30.4881	10.458			137.085	81.8798	48.542	203.401
	41.5099	13.7564	42.0805	17.7967	11.3869	13.9545	28.5594	14.0808			327.818	339.724	66.7422	157.994
	18.7171	13.5219	14.5205	16.3869	12.1998	10.0965	62.6722	19.953			128.537	60.8767	41.7933	344.324
	21.3334	13.3179	19.2249	16.9052	12.4642	11.9104	25.7814	13.9812			129.822	139.697	46.1673	145.22
	22.8246	12.0877	19.4029	13.6823	9.69937	11.8776	26.5881	12.5676			160.814	136.699	48.715	234.722
	20.4222	10.4588	17.1207	23.6027	11.2631	16.6598	19.544	12.398			125.309	110.624	67.2522	82.8236
	24.9282	11.616	17.5684	15.5698	11.3099	12.0783	28.9141	9.85184			151.678	67.8482	35.4145	185.059
	36.678	13.0291	18.4085	17.1467	10.6892	10.504	21.6442	13.0592			241.76	165.161	42.4467	171.348
	21.5799	11.9503	18.3629	22.4182	11.0638	9.88625	28.8231	11.515			131.796	114.655	51.6687	182.906
	26.7824	13.3092	21.3687	15.8693	11.4503	12.6009	76.1543	10.1394			157.378	122.935	57.8949	525.603
	21.9469	10.8373	17.3461	12.3817	11.7397	11.7095	28.7808	17.2677			179.504	151.505	64.1552	112.222
	25.2472	13.4296	18.9423	13.0423	10.1151	10.79	23.093	10.6322			103.91	92.942	36.4149	146.815
	22.5598	11.7166	22.2049	14.8148	10.5416	10.3695	28.0634	11.4847			103.311	200.98	51.6877	188.93
	23.2797	11.7548	21.2087	22.6901	11.9139	16.6202	49.3847	12.3753			126.999	147.449	67.0068	264.375
	25.9819	13.4616	25.9172	17.4761	9.68651	19.053	89.479	11.3304			107.333	122.346	93.0338	526.634
	30.8235	12.8176	20.1268	16.3061	9.98555	9.82969	28.4676	12.7846			231.553	156.741	44.3927	247.825
	41.6627	10.6703	19.0266	14.7854	9.85162	10.0858	25.8116	10.4356			275.678	125.404	53.9012	207.51
	22.2575	11.0421	21.3793	14.5125	11.2946	14.0813	30.7363	11.9637			169.455	198.512	35.1956	187.529
	18.8688	12.2578	22.3543	22.3967	10.748	11.8741	14.5764	13.8836			112.56	195.664	64.4235	85.1765
	35.5023	11.3766	17.4652	13.6986	12.0464	12.4477	17.917	9.96703			267.01	118.115	49.71	96.4447
	16.8497	9.91702	13.7233	17.7752	11.5592	12.8717	17.2955	10.6149			89.9803	130.874	50.4937	134.148
	34.4674	10.8096	17.3043	16.9776	10.9136	11.7037	21.9644	10.8437			247.959	107.587	45.6551	127.763
	23.7477	12.3468	17.9034	17.3959	12.2624	10.8286	21.6489	10.7114			146.212	85.2449	58.3109	117.395
	19.4763	10.8527	18.1491	16.7907	8.92489	7.7775	24.0454	9.21314			126.394	76.5658	36.063	152.673
	42.2671	15.0602	42.2892	18.8112	11.982	14.6525	28.883	14.0649			322.049	318.408	82.2147	132.118
	23.0036	10.4173	20.8719	14.3914	10.8937	9.8925	26.5488	9.55382			114.865	98.31	48.09	191.192
	22.86	12.5199	19.8018	26.141	11.2808	11.3994	27.2699	11.8827			135.782	102.829	52.4051	161.44
	21.5207	11.2068	16.2831	11.203	13.118	10.1581	32.8659	17.3768			157.135	143.318	39.0979	138.156
	24.2524	12.6988	24.1843	16.809	11.2065	12.9813	25.8142	11.8347			147.805	138.609	55.8736	148.607
	22.3669	12.0882	17.6567	17.0817	10.7785	10.1389	32.5598	11.6122			121.137	94.106	30.9957	238.813
	42.8607	14.5091	40.9624	16.7523	10.584	16.3488	31.8805	15.094			323.822	336.395	55.8102	159.705
	57.0029	15.1632	43.5189	17.8369	11.9369	15.6616	71.6009	14.7768			410.887	332.579	64.3823	463.927
	22.1064	12.0482	20.8857	15.8148	11.6012	9.66758	49.1454	12.6502			106.731	186.826	61.3293	273.273
	22.3699	10.4709	18.3835	15.6389	9.88442	9.09764	41.1127	13.771			131.682	111.126	46.6637	252.222
	23.0412	12.2283	17.2712	14.1115	10.7307	12.7151	51.5531	12.658			104.881	76.3269	42.3267	313.337
	55.4651	15.7529	42.1928	17.4581	12.4936	13.924	55.0993	16.5176			404.51	328.401	67.2577	321.377
	21.9308	10.3005	17.7478	18.5179	9.17679	14.4357	26.8684	13.5471			146.682	164.29	58.2186	137.145
	35.1624	11.5372	16.7911	14.5756	10.1781	9.8479	23.6346	12.9845			249.444	117.089	45.5293	146.306
	34.5475	11.4392	17.2914	17.0567	12.5189	11.8888	21.6253	11.5111			266.151	102.315	29.2417	104.612
	23.0425	13.0034	20.3439	17.9614	10.8403	13.2121	67.4917	10.4235			111.963	109.788	64.3231	474.244
	20.6767	13.1499	18.5576	19.1489	12.5491	16.6136	23.9984	10.0922			121.538	78.0987	69.8205	140.257
	20.2641	9.66713	18.0264	15.7329	11.9834	10.0877	40.8502	11.0685			123.212	87.0205	52.0207	244.201
	20.2712	11.4524	19.0378	17.3738	12.2743	13.0606	24.7132	19.157			147.477	160.19	47.2895	122.202
	24.3759	10.014	17.545	13.0815	10.7171	16.4447	25.3647	10.2673			116.838	82.2283	71.6657	166.339
	17.201	11.8094	12.6915	15.5785	9.46471	10.063	20.3135	9.64495			93.9875	80.3566	50.2303	112.212
	23.4286	10.9607	23.7934	15.9986	12.0385	11.944	27.4716	12.2435			136.156	209.519	33.5984	153.766
	15.6844	11.0243	17.9058	14.7295	11.48	10.5668	23.2748	10.1121			79.8376	129.291	39.6959	148.33
	20.1519	9.3781	21.0192	18.3495	12.0675	9.879	42.7417	8.19414			107.514	119.298	57.456	243.093
	27.1716	11.0859	23.5781	16.2336	10.8706	10.9035	49.2262	11.2866			206.787	175.934	54.6258	273.345
	25.3753	12.4459	24.8852	22.6553	8.47623	11.2771	49.3327	12.7903			132.328	167.561	37.4751	270.35
	18.8375	11.8616	15.7302	14.4064	10.7435	10.659	20.1311	12.3851			115.436	105.998	56.6697	93.5719
	24.3287	11.7889	18.1101	18.8528	10.0928	10.6181	24.9923	11.5516			132.512	130.057	42.1908	183.685
	25.2098	11.1885	19.6857	14.2295	11.1339	10.6306	25.3121	8.80772			118.719	144.741	28.0719	198.417
	22.5646	11.5742	16.1844	17.3397	10.9231	11.597	33.3645	9.3741			140.705	115.462	62.0775	213.342
	20.1048	11.3208	15.6303	15.7245	12.196	11.5964	22.7248	10.8443			153.63	113.111	51.8836	147.126
	23.7385	12.1949	16.5654	23.6465	9.62797	9.90932	50.9258	10.9075			125.866	126.139	31.1801	321.094
	18.6155	12.0029	14.7665	25.243	9.65254	9.95107	19.9636	7.87009			107.371	120.614	45.2427	101.43
	18.0379	12.3036	12.9962	15.885	11.3282	10.0933	39.6865	12.6174			80.7223	55.9236	44.2093	243.531
	24.849	11.2663	16.8288	16.7757	13.4076	11.472	20.0702	16.7907			170.015	136.528	44.5799	93.8317
	17.3969	10.075	16.4875	16.459	12.086	10.62	27.9426	8.81881			93.5749	117.057	40.7297	180.688
	23.4692	10.7904	18.5565	17.0696	8.37953	10.7946	24.6324	12.4677			119.587	101.806	45.5391	158.843
	27.1834	10.7504	17.483	16.6328	11.0006	13.4441	19.9471	8.79977			211.112	149.173	56.1014	173.417
	17.262	10.3186	13.3538	12.7544	12.5532	10.8154	21.9046	15.8853			100.062	107.387	56.6092	61.3024
	22.8478	10.844	18.4069	14.0787	11.1941	9.33031	20.1131	11.2607			116.421	90.3467	39.9805	134.623
	18.7714	10.757	17.2423	23.1469	10.7432	9.53774	25.2979	9.09063			90.0233	142.019	27.1353	164.478
	19.0173	11.0783	15.659	14.6228	10.3807	17.3741	43.6712	11.8967			78.1585	101.662	59.6935	261.712
	26.8859	9.96802	15.664	17.4916	12.136	9.09758	20.5451	9.81313			200.375	128.223	37.8996	125.15
	21.6534	13.8877	24.1446	15.2464	9.93499	14.0635	33.855	11.4448			148.606	189.404	68.8722	197.838
	18.6895	11.0617	13.114	22.7139	10.38	9.3018	20.0099	10.9152			105.25	127.044	30.1631	130.726
	22.0443	12.3998	16.4733	14.439	11.2307	19.4857	25.3101	9.70059			155.359	138.016	65.0748	161.991
	32.0017	12.9671	17.7966	13.2285	11.0252	10.5674	31.2775	14.4916			231.982	100.482	58.8486	155.293
	24.3791	13.6021	14.4599	13.3758	10.7061	13.2774	23.0723	10.8389			187.663	66.0875	32.3174	126.696
	24.3531	11.0543	21.7581	16.3564	10.8863	9.95156	47.2127	13.7762			120.787	191.649	77.8153	241.87
	21.6523	10.9709	21.5198	15.187	9.61157	10.5095	49.6288	11.7759			146.432	132.389	22.1274	251.755
	20.1703	10.8278	24.7939	13.4281	11.433	11.6886	22.4878	12.34			103.528	158.205	31.1829	129.158
	30.9701	13.0446	23.4131	16.6221	11.4583	13.1875	71.3511	13.4947			218.22	142.735	68.2637	481.732
	19.0922	11.1895	18.6767	12.4599	10.906	13.501	20.6942	11.2648			95.2	91.522	39.9357	157.022
	19.4512	10.0616	14.3848	16.9712	10.0763	10.1555	22.0091	9.26035			92.9426	74.3274	33.3994	137.319
	18.0154	10.9677	20.9498	15.0375	10.1035	11.2731	25.2228	12.277			99.1184	207.812	48.5528	131.048
	18.2955	11.4111	14.2374	14.8125	9.75451	9.33757	40.3318	11.0669			102.629	92.2018	38.2273	244.63
	20.3297	12.9655	22.2351	15.1323	11.5905	13.9136	56.1837	12.0016			169.381	198.398	46.3365	352.368
	18.1007	11.5747	16.8414	16.4996	11.4666	12.3804	20.0384	10.8061			98.7154	190.156	50.2807	114.492
	23.6305	9.60742	17.8149	14.242	9.49064	17.8612	21.7575	10.4307			141.895	122.053	54.7307	127.357
	19.2429	10.8418	15.4888	15.4152	10.8705	11.1678	20.6663	8.6047			108.607	107.481	49.1167	108.58
	18.814	10.9064	16.2758	17.0101	13.6263	10.8051	18.6447	16.0895			85.7013	100.86	51.6951	108.868
	24.2456	13.1621	19.0611	14.5737	10.1659	16.2632	26.6148	10.4214			163.026	104.499	71.1173	131.585
	19.4037	11.2271	16.2269	15.663	11.2514	11.8236	21.9922	11.3593			111.912	84.842	64.9025	133.953
	28.8173	12.7858	16.9567	21.7978	10.531	11.2818	25.7073	8.92521			228.299	148.756	55.2836	160.754
	29.7413	11.6725	15.8226	13.7847	12.524	15.8535	25.6714	17.4363			240.062	106.75	70.2764	102.142
	17.2624	11.5307	18.229	22.4669	9.4562	10.5737	20.596	9.37386			89.0427	145.94	22.481	142.722
	31.614	12.5703	21.8387	21.1093	10.2125	9.96856	20.5149	11.1212			244.029	169.995	49.0877	117.836
	20.2259	13.4362	16.4141	16.4177	13.0162	10.8447	26.2549	11.227			115.064	106.056	42.3793	177.133
	21.5703	12.1829	19.1323	18.1646	10.3781	17.6809	25.1263	11.1826			127.038	112.214	59.1473	167.698
	21.0173	10.6716	19.014	12.1319	12.3888	14.4453	25.1638	11.0775			132.956	157.312	58.6504	126.231
	22.4528	11.0123	18.6243	13.0291	9.60805	11.2071	25.2382	11.0365			142.743	109.488	28.4792	159.418
	21.8336	11.5247	20.1524	17.1068	11.1112	13.0475	70.5023	14.3953			126.058	120.384	48.5009	484.72
	22.9722	11.0637	16.6398	13.0678	11.3957	10.5504	22.08	10.869			151.856	163.787	58.1939	177.901
	36.2138	10.7075	19.0219	14.375	10.3271	11.2043	27.3443	9.41296			259.669	130.412	51.4187	175.678
	26.0028	10.4475	23.4597	23.0829	11.604	10.1364	50.87	10.9252			124.602	156.874	31.5836	292.896
	19.1165	11.27	20.5373	14.8702	13.2546	12.1407	25.5302	13.1511			115.475	158.784	48.023	158.474
	20.5959	10.5806	17.0065	17.0439	9.44519	11.4751	16.6435	11.3467			132.271	72.0263	38.5415	54.5376
	21.4352	11.9967	18.5386	14.52	13.1846	15.5706	28.9886	14.3395			183.641	187.052	38.1017	163.497
	38.652	11.6832	17.9098	16.7356	9.7338	11.5876	29.8748	10.1489			279.696	119.132	36.9015	218.373
	23.6188	11.0283	16.3955	15.5565	11.3685	9.2639	27.7454	10.378			176.683	168.587	24.4708	122.587
	18.8637	11.1862	15.0729	15.0741	13.072	10.8662	27.6743	8.32333			131.84	76.2782	51.5261	168.368
	24.5417	13.095	19.8445	15.8878	14.6453	10.2057	57.0515	19.0083			197.414	140.343	57.9103	307.884
	24.2713	8.93154	19.1509	15.8551	11.6521	11.2556	31.6491	12.0688			128.095	119.612	62.8009	179.399
	31.4728	11.5567	20.0821	16.9391	11.8203	14.1313	27.2719	12.027			206.299	186.667	43.1773	226.896
	17.8362	11.7052	15.5211	26.2244	11.5567	10.3252	24.5696	9.727			110.557	149.596	39.3959	153.683
	43.6694	13.3075	42.2855	19.7402	13.4113	20.2717	31.5543	14.272			332.689	343.362	46.4851	177.149
	21.0082	10.918	20.4644	12.6623	12.0965	11.951	20.8638	10.6144			108.108	161.353	45.337	114.026
	18.8362	9.16973	18.6044	14.9209	11.1747	10.0444	20.2473	8.9697			92.4643	108.861	43.2573	127.161
	24.4103	11.7646	17.9775	16.2346	11.7576	12.0549	42.3964	12.099			143.962	99.6801	63.1108	226.855
	22.9301	10.6837	16.5965	13.9779	10.2368	9.54885	30.9617	7.74346			135.627	98.4138	24.5435	224.102
	22.9744	10.018	18.5292	14.1458	10.2341	10.7702	19.6293	12.4496			106.929	98.7051	34.9728	125.35
	36.3775	12.8978	18.3596	12.9781	10.7563	11.1105	52.4821	13.2263			254.308	71.5362	47.7506	342.051
	21.6941	10.9692	16.5653	16.7706	11.4219	10.8433	25.0645	13.0494			127.433	100.371	46.1388	172.003
	19.4956	10.894	14.1147	17.4148	11.4221	10.2589	24.5159	11.721			161.483	162.27	52.4425	147.812
	21.6122	11.5786	21.7927	16.4679	12.0665	19.6483	68.5415	13.4511			84.3003	122.526	73.1741	477.633
	23.571	10.2961	15.4799	17.0026	11.1471	10.3695	31.716	11.7853			132.163	103.94	45.6558	140.195
	24.3746	9.21049	19.7408	16.6077	9.80461	11.5689	25.7862	10.9475			148.176	103.408	39.477	176.896
	27.6693	11.9924	16.1882	14.6861	11.0814	10.0112	39.03	9.90979			199.086	91.1012	44.3784	220.419
	39.9898	11.9962	29.9496	18.5728	13.113	15.4056	73.0559	11.0895			271.675	209.206	71.3734	497.623
	24.2366	12.5835	19.0933	15.613	10.1747	11.0036	20.9512	8.84467			146.363	118.902	49.0879	137.078
	26.2944	11.4764	17.3462	23.3809	14.4311	10.3844	19.823	17.4085			197.19	161.465	67.6866	125.039
	29.9434	11.2796	16.5723	16.9672	10.1285	11.4785	22.7952	13.4613			210.634	73.6808	56.5527	123.188
	16.1952	11.7222	13.7929	14.2003	10.0821	10.1992	24.4725	11.7908			94.2694	83.7706	51.5838	140.139
	23.4755	9.96278	18.8597	13.8333	10.0079	9.94584	32.2186	9.44729			149.23	116.906	39.1883	212.373
	18.8442	12.615	18.7242	15.127	9.96405	10.0202	24.977	12.1033			150.526	130.763	23.9252	151.806
	22.5138	11.179	21.8138	16.5212	12.656	14.8075	29.1671	9.33669			159.964	162.359	50.6245	231.826
	24.2328	11.4504	17.6982	14.5452	10.5884	9.93679	22.7893	9.71646			99.7698	102.431	50.0653	127.289
	18.6555	11.7227	16.4618	18.1575	9.98923	9.06349	21.5068	12.4669			87.0227	87.87	52.7738	131.965
	20.692	13.2452	15.7092	15.7744	9.71747	10.4545	49.3644	10.5636			114.282	93.7129	43.4934	306.851
	35.6584	12.5069	18.4208	12.9322	10.9978	11.4529	31.1521	12.1485			281.718	127.843	44.9813	200.847
	25.1645	10.2869	14.3396	10.9691	11.256	10.4975	15.5836	11.0121			200.136	58.9654	36.1512	83.9171
	22.8389	10.7083	18.6589	16.5378	11.8909	9.99118	44.2749	9.04347			124.113	87.4528	67.9104	317.711
	21.7179	11.5431	15.712	13.3078	11.2317	10.4444	22.1361	13.9614			122.63	98.7184	19.6136	131.354
	22.9955	10.3086	17.5293	14.4929	11.9271	9.94307	26.0601	17.0873			161.289	136.563	41.0612	98.5896
	19.1321	11.5787	17.919	13.591	10.2748	12.8186	21.0669	11.7837			134.61	113.618	36.433	134.655
	38.198	14.7118	21.8042	15.9903	11.9355	10.8612	50.2253	11.5692			259.079	103.883	27.7849	267.75
	19.7474	9.85734	16.0654	16.5116	10.9279	11.0292	22.3582	11.5101			104.287	98.6738	36.1401	126.819
	39.586	13.7417	20.7497	13.444	10.6839	13.8431	29.0544	13.0299			283.078	189.841	51.7098	164.245
	23.8216	13.273	22.2339	14.0812	9.89662	17.6601	24.9973	9.38815			124.095	108.396	75.105	179.493
	18.9455	10.0585	19.8482	18.1756	11.2918	12.1786	25.2832	11.4938			82.8091	86.982	34.7741	170.452
	20.3292	11.7396	15.6578	15.2523	9.78276	9.98588	20.4884	12.1084			104.649	100.346	40.6879	155.879
	23.7065	10.6273	24.3606	17.7941	12.2488	11.3987	46.0349	11.112			159.696	160.732	42.9613	278.518
	15.246	11.2395	14.49	14.526	9.38506	10.4853	16.8082	10.8549			87.644	103.147	44.8645	96.5694
	19.8065	10.1198	13.5725	19.0017	9.81795	8.05814	20.1227	9.51475			101.569	65.291	47.9934	131.783
	19.004	10.5958	12.7763	14.3001	10.6817	11.6063	26.2554	10.9605			93.7498	76.0307	41.0054	154.642
	24.706	12.6719	17.1112	15.8453	10.7805	11.6267	24.3356	13.4295			141.855	122.199	33.8026	138.806
	17.7237	11.7986	14.8479	14.4321	13.1315	12.1878	24.3072	17.1076			77.7126	73.7814	49.7854	95.6534
	22.8185	12.0114	21.9692	19.3413	12.3362	13.6981	72.7239	12.9304			120.07	117.202	62.8535	454.404
	19.8817	11.9632	17.0236	25.5132	11.5291	11.9937	24.4316	10.5866			167.264	176.578	67.2305	119.168
	39.4105	9.50576	17.9773	22.4425	10.2397	9.93795	32.2499	9.46776			282.032	132.818	28.3277	204.468
	23.3073	10.7017	19.1346	16.7085	9.42134	9.77815	25.179	10.0408			127.941	179.907	41.2733	159.921
	56.8861	14.8002	42.738	19.4589	12.5855	13.6466	32.4859	21.2435			411.421	332.317	64.277	128.174
	25.3236	11.8779	20.8186	14.589	14.0019	10.5637	25.5475	16.6451			157.769	151.463	49.0545	92.9055
	20.9889	10.6384	17.9863	14.8985	10.1134	9.64401	21.0472	7.80674			150.844	157.226	31.7046	134.32
	38.4502	11.1807	18.4094	15.4481	10.2349	10.121	46.4622	10.5963			254.922	144.541	40.5979	255.615
	37.0555	13.4794	22.3124	16.7191	11.3064	13.4749	69.5847	8.82364			255.92	117.491	56.4589	490.927
	22.2596	10.9657	20.8141	16.4828	10.5443	10.9958	51.3578	13.3758			137.984	134.579	21.5199	277.187
	30.1128	11.1882	23.7474	16.4353	10.1982	15.7234	72.8112	12.1452			224.119	152.675	83.741	501.523
	24.9345	9.96589	20.9313	15.8597	12.711	9.68053	60.8484	12.3885			156.677	92.1634	85.0073	315.133
	20.3074	9.73895	16.1835	15.5082	12.8996	17.7448	23.7745	16.3124			91.1755	72.696	68.2012	96.0274
	19.7994	11.6006	18.1564	14.4439	11.3953	11.2908	24.9565	9.6202			128.527	89.0207	37.8811	143.705
	34.1074	10.9581	16.9943	14.5594	9.29267	9.97921	19.2788	8.98157			238.923	94.8192	50.6139	132.311
	20.1168	8.76311	17.0735	17.763	11.409	14.2879	23.4979	13.8027			113.864	101.315	50.5335	127.976
	18.4129	10.8537	15.127	15.353	10.0506	11.589	22.7802	11.974			92.7908	87.7385	42.4445	143.838
	39.0576	13.6717	18.4936	16.5368	10.0245	9.22685	55.2768	12.6874			255.332	152.781	32.7092	354.371
	36.5418	11.8244	19.1632	16.133	11.7065	11.7226	24.7281	11.3024			247.541	87.3937	51.5324	130.171
	21.1916	12.4259	17.2486	14.4545	10.3389	10.6258	27.9047	9.9922			138.335	111.748	45.8391	191.983
	36.9834	12.0783	15.713	16.175	10.0687	9.00403	22.8747	13.0559			264.826	89.2355	49.3025	117.288
	23.6446	13.7997	21.3478	16.4276	12.4904	14.484	29.639	11.3852			175.893	219.254	53.0687	179.302
	19.7636	12.0421	14.0387	16.9425	12.0844	9.63628	22.9092	8.68019			90.5698	85.7807	40.7503	136.825
	18.9608	11.6748	17.5847	15.573	11.2116	11.6688	42.1686	8.57313			118.625	121.241	34.8031	242.346
	20.5057	9.75759	17.5736	13.5965	10.1665	12.207	21.3924	10.6388			99.0433	76.5041	50.1391	144
	18.584	11.6963	15.3746	13.6548	11.1193	9.85141	22.6019	8.63981			66.5107	65.9336	56.0034	131.905
	25.0247	11.033	19.8492	16.7222	11.1471	10.0409	27.7818	9.8709			155.996	154.588	29.252	198.656
	15.5517	13.378	17.7774	16.2278	11.7892	11.1131	23.353	14.3654			89.0874	105.068	54.0065	122.277
	26.014	9.56065	23.136	14.6452	11.6975	12.7546	53.4344	11.9603			151.85	158.46	26.2272	322.29
	20.2755	10.8254	17.3574	17.2991	10.7761	17.4402	25.1018	10.8602			113.657	129.639	62.5036	165.719
	20.6619	11.0245	21.5701	16.0976	11.942	11.3494	25.1543	10.5398			131.06	88.6132	30.5291	137.881
	47.6818	15.4764	49.8795	20.1742	13.1501	14.854	54.1235	15.7567			342.349	362.213	91.9442	308.471
	22.6602	11.8911	17.2471	13.9967	10.143	9.57316	29.3608	10.962			149.989	124.745	40.9395	153.235
	31.4889	13.0928	22.6767	14.6595	10.3666	10.1165	52.9419	16.0606			206.494	104.06	31.7441	303.139
	19.4174	11.3727	17.0143	14.2555	9.45977	9.85582	22.5392	11.2426			120.084	99.23	44.9568	132.294
	19.3117	11.8306	18.5326	11.7015	12.3547	11.5207	21.7716	17.7724			107.703	116.555	64.6653	103.54
	22.8575	11.9695	22.9496	15.0341	11.1434	11.5987	29.5289	13.5538			138.374	171.847	60.0122	151.168
	28.0491	12.2418	15.4986	13.5993	9.47938	11.3862	20.9386	12.3883			222.873	91.3312	26.7202	84.2689
	36.714	11.1635	18.1724	14.6951	9.99286	14.5964	29.1305	12.1526			254.883	159.313	50.5715	150.101
	20.7994	11.5029	16.3638	15.8079	10.3314	11.4548	20.8763	10.6831			145.074	95.6857	49.4302	120.28
	46.7567	15.1151	47.5995	21.1077	12.8121	17.8124	91.2396	15.4868			337.363	348.317	62.2165	544.263
	22.1963	12.0943	20.441	15.4057	10.604	12.2151	28.8529	12.6389			132.732	153.158	43.858	219.916
	23.7892	11.9236	19.9603	15.295	11.4618	12.5978	30.0393	9.83844			161.054	147.459	42.5882	175.609
	20.0753	10.9926	16.3543	22.0192	11.0028	11.551	17.414	12.5691			125.971	93.6691	57.054	53.5248
	42.806	9.58906	17.5896	14.5896	12.5409	10.0707	22.1408	16.0152			328.666	100.997	35.5678	67.936
	22.2457	11.6042	18.9477	12.8646	11.2402	20.9521	31.4827	13.2225			149.134	101.07	87.7105	192.442
	23.8621	14.7356	21.9699	14.8233	10.716	12.8453	73.9704	10.5748			109.466	115.448	61.7017	508.369
	23.4901	12.1673	21.4012	24.4067	11.57	13.7854	28.9732	11.4965			144.526	169.903	43.2685	207.542
	19.5694	10.8514	13.8847	13.2318	10.5948	8.93832	61.7956	12.7394			100.554	101.363	43.8851	376.56
	23.0199	10.7759	18.7832	12.0529	10.2027	12.0493	20.5222	9.78356			119.777	90.6406	48.1575	119.849
	17.7729	11.1246	15.9729	12.9299	9.81865	18.6156	18.9649	12.8279			112.006	103.827	50.387	75.9033
	36.557	11.7451	18.475	12.1289	10.884	11.0436	29.2922	9.72944			235.756	110.729	42.6359	197.678
	19.8394	10.1356	16.1498	13.1563	10.5197	12.7482	20.3914	9.04386			119.625	85.3777	48.469	133.967
	21.7284	11.087	17.7697	18.0403	11.0689	9.63097	27.6254	15.38			137.113	87.1709	69.8868	123.919
	44.1106	14.2014	42.3751	16.1885	11.7499	14.3219	29.8041	15.2192			322.862	321.908	57.0271	184.294
	21.2188	12.148	20.2024	17.6823	11.2317	12.4712	50.3796	12.5409			135.68	158.66	45.067	257.582
	27.1301	13.158	18.8651	17.6096	10.3185	11.9624	17.9282	11.9509			193.58	145.298	50.9411	89.7707
	25.4221	10.1378	19.0772	15.8113	12.5415	10.3682	26.5664	17.6029			149.482	201.747	59.8879	96.7201
	25.0623	10.3663	20.4231	15.3048	10.5622	10.5261	27.8528	8.79626			147.03	126.075	29.7395	173.098
	42.6668	14.0217	42.0734	22.4461	11.2484	14.3671	32.6534	16.0412			319.074	357.217	58.4897	191.258
	16.8941	7.90011	15.6923	14.0938	10.058	11.1495	22.2173	10.9194			134.021	104.118	35.5216	133.93
	19.3352	13.1309	16.6917	10.804	9.07825	10.8065	22.1132	9.43368			113.383	99.5786	29.7331	137.428
	21.5218	13.3576	18.852	14.5084	9.81153	9.31077	23.6353	9.37476			154.591	155.572	40.4947	191.036
	34.9806	12.6687	15.7086	15.1396	10.9045	10.022	62.7528	15.313			246.624	76.8958	46.2457	386.04
	30.4427	14.1166	17.6321	13.8299	10.2126	11.6061	50.212	12.1371			234.677	96.3581	38.984	308.501
	27.1604	12.0874	17.1645	13.9965	10.4907	10.7144	19.9636	9.75203			214.719	124.825	55.1473	168.146
	21.1893	12.4209	15.2324	15.9005	8.72559	10.4076	30.5101	9.58613			137.123	138.017	36.4311	211.045
	35.6522	9.96714	17.3968	15.9667	10.2266	10.411	19.882	10.192			235.729	107.638	47.1359	136.212
	20.0556	12.4046	15.7205	16.4647	10.8237	11.8911	21.2185	12.0248			152.795	103.898	40.558	120.986
	26.9369	12.2209	18.286	16.6123	13.8492	12.9855	27.8549	19.083			203.247	171.799	46.8328	147.91
	19.457	11.1803	18.5758	18.7384	11.9244	9.91191	19.87	13.3999			140.752	95.1619	60.3222	103.59
	20.723	9.13168	17.357	16.3597	12.1972	10.8904	24.4858	11.7468			120.597	101.438	36.6878	140.625
	38.9495	11.8002	20.5754	14.9548	10.1598	10.5624	32.1872	10.765			248.387	108.758	54.0917	159.414
	23.8666	14.2445	18.9387	14.292	12.1529	15.0362	29.8617	10.5036			114.995	176.025	51.8817	201.433
	19.9794	9.93346	16.091	16.1371	11.9834	10.5416	41.4058	10.0387			109.834	98.1545	62.9933	239.907
	47.124	13.3328	45.4843	16.5377	11.4595	14.7917	55.0771	16.3016			346.354	343.098	78.2174	302.564
	20.5315	11.1842	15.902	16.9291	11.11	10.9165	22.5403	13.1722			130.173	177.372	58.3315	121.954
	27.7992	12.729	21.3536	12.6014	9.58122	11.2835	52.9047	12.5635			120.817	116.036	31.0939	345.5
	26.9918	10.9769	27.8061	14.7778	10.5141	14.933	29.6297	11.0737			136.265	211.126	57.9649	188.855
	19.097	14.61	17.0022	11.9685	11.3003	20.7184	41.1266	10.7343			144.405	147.264	64.7227	228.664
	19.3148	10.1643	15.3881	21.7996	9.15372	11.4514	19.0645	9.0318			105.502	127.227	30.9678	133.75
	19.8332	14.5337	15.1006	13.6244	11.7682	17.5304	21.2733	12.9635			133.775	93.4965	71.5656	78.8358
	21.6776	11.9429	14.7929	14.6228	10.4505	17.3132	28.5557	11.3048			135.626	133.391	45.563	165.154
	21.8043	10.8885	21.3579	16.0987	9.67214	13.1752	25.4969	9.88624			140.859	175.271	56.1175	187.88
	18.5863	11.0691	15.8596	15.7396	9.83091	10.8727	21.1103	10.394			86.3113	75.8126	29.4067	118.269
	20.5418	12.0264	18.0993	17.153	10.4087	12.0737	26.0022	14.38			164.689	138.97	52.675	125.561
	22.7225	11.8238	21.5634	15.5064	10.4026	12.803	48.9816	14.0933			84.5403	86.9947	66.226	270.949
	25.2009	9.94761	21.9708	14.3253	9.57011	17.2342	28.3458	10.1056			140.091	129.727	63.4988	216.891
	35.8824	12.8316	22.8605	23.2941	10.8628	11.5674	21.4	11.3031			227.041	201.318	56.3634	110.774
	21.8404	10.3605	18.5578	13.522	8.86104	12.1524	23.9759	7.67767			131.532	101.186	52.0727	144.579
	29.9505	13.1993	19.5933	16.8034	10.7614	10.4815	49.8849	12.0445			199.497	129.72	24.6256	258.838
	29.9303	12.5228	15.003	15.4122	10.206	17.0418	20.2179	13.2415			198.362	135.314	69.342	112.355
	20.331	10.7995	19.4044	18.9409	11.0065	17.217	26.363	10.8273			97.8593	148.212	57.9418	175.232
	20.1903	12.8411	20.0805	15.6171	10.077	14.2676	72.6168	9.0955			89.6709	101.984	48.6152	499.36
	22.3871	10.8193	16.4228	13.8984	9.98545	10.2757	22.9432	12.6602			122.008	81.9817	59.7389	138.891
	24.1884	11.3225	17.0717	22.6333	9.82804	10.8396	25.9058	12.164			86.0154	122.443	39.8902	171.072
	24.0143	13.0505	18.4263	14.4897	9.23866	11.4348	32.7942	9.20056			141.339	166.349	50.1989	238.061
	19.9338	9.33708	15.3273	14.0439	11.4703	10.5669	21.0373	11.495			115.022	82.1557	52.7959	140.033
	38.7478	9.97082	16.6341	14.802	11.7163	11.3592	27.034	16.5697			281.781	89.474	48.7702	121.045
	24.1092	13.3134	19.4141	18.9349	10.7004	11.6928	27.3933	10.1046			142.201	124.652	46.6746	131.418
	20.3605	10.461	16.7241	14.6937	13.4087	11.632	23.5188	11.1634			106.184	82.7546	29.5308	127.218
	22.4753	11.1826	16.6286	12.3179	10.5385	11.5342	29.4096	10.3578			140.722	134.789	43.4544	169.465
	22.0155	12.0638	18.6408	13.7234	11.0998	11.0572	50.1567	12.5028			100.063	100.88	39.0122	316.04
	16.7253	12.5651	15.4167	16.8463	8.37919	11.1215	48.6558	10.3539			115.445	103.433	53.1886	291.987
	18.8021	10.2269	14.7109	15.2296	11.3891	16.8229	28.0611	11.2347			148.257	188.48	64.874	179.747
	19.5346	11.5507	16.9407	17.8255	11.0132	16.4181	19.647	11.2828			109.95	156.531	66.9614	106.658
	24.0858	10.9141	20.3807	18.669	12.7036	10.7926	25.5249	9.89842			134.602	139.077	44.4371	141.718
	55.7273	15.5553	42.6374	14.7747	12.4752	20.1857	29.6494	17.1874			392.837	335.81	85.917	137.116
	17.9516	11.7715	16.5489	15.7309	12.0478	11.9903	52.8674	18.2478			100.478	105.08	45.512	293.068
	20.9519	11.2942	20.3127	13.4553	11.8666	13.62	24.3205	9.39089			117.108	127.05	41.9754	169.038
	20.1252	9.15109	16.7261	17.4188	11.4149	10.5937	19.1452	11.9156			104.882	101.592	52.6557	120.221
	15.9235	10.9149	15.1111	15.9975	11.1913	12.854	14.5284	8.65817			87.0579	74.8913	41.6244	78.6837
	23.144	11.6691	20.122	12.9488	10.8527	13.9079	26.6846	9.25737			134.753	189.806	43.4571	213.338
	19.8342	10.8066	13.9508	15.5405	10.0892	10.6237	24.5794	11.5497			101.551	81.4733	46.3239	171.397
	19.6765	12.9149	19.0252	14.884	10.0181	14.5918	26.5082	10.0478			144.926	169.934	49.5959	161.338
	15.8086	9.22654	16.282	16.9288	10.0212	10.7672	22.2939	11.471			102.979	112.706	46.4347	147.839
	18.4072	11.6424	13.7592	18.6708	9.46443	10.1074	19.5517	9.99984			103.888	87.0061	40.263	136.242
	30.4262	13.7842	27.5475	16.4743	10.8313	14.1235	88.63	11.2094			146.049	153.052	58.4043	530.852
	18.5166	12.7568	15.1575	15.309	11.5067	9.24912	24.4636	11.7481			140.357	100.561	33.4111	155.364
	16.7586	13.5513	21.6616	18.2496	10.3666	12.1899	21.9434	11.4232			137.01	193.69	63.475	121.711
	19.1896	10.816	15.2002	22.2487	10.5864	9.16871	21.1763	9.63079			114.68	124.764	36.0944	147.798
	19.9085	11.983	18.2478	12.5804	10.8373	11.1387	61.8853	11.3748			84.8311	107.422	31.3612	370.826
	39.4215	13.5085	26.9972	15.3364	12.0964	14.502	59.2346	12.4187			260.814	194.881	69.0154	369.399
	43.4357	13.4262	42.1755	14.2937	11.0136	14.0909	30.4565	14.9017			336.306	344.655	50.5135	164.057
	29.1335	11.0676	16.3968	14.3131	10.3353	11.3516	33.8865	10.6627			217.825	102.959	37.0036	220.091
	37.5016	10.1233	17.2311	13.3144	8.94232	9.96822	30.1485	12.3552			251.515	140.035	56.1319	215.044
	22.3521	11.6587	17.9317	20.4349	9.53576	10.4534	51.917	14.8964			123.882	140.384	41.6232	316.948
[truncated: 3,008 more rows]

## Sheet: fig2
a	Sable		Uncertain			c	Hit rate						FA rate				f						h	Classifier I	Classifier II	Classifier III	Classifier IV
	Hit rate	FA rate	Hit rate	FA rate			stable	T1	T2	T3		Stable	T1	T2	T3		stable	1					T1	85.6133	90.1956	88.4533	87.6956
	100	3.22581	73.4694	0			100	83.3333	61.1111	76.9231		3.22581	0	0	0		T1	0.757446	1				T2	86.4444	90.7711	95.76	91.3044
	89.1892	0	86.6667	0			89.1892	100	100	53.8462		0	0	0	0		T2	0.671526	0.79855	1			T3	83.2044	84.12	86.1867	86.8289
	100	9.7561	93.1818	10.3448			100	82.3529	100	100		9.7561	25	10	0		T3	0.728497	0.807257	0.867378	1
	94.1176	2.63158	85.1852	9.52381			94.1176	94.7368	100	63.1579		2.63158	0	20	0			stable	T1	T2	T3
	96.4286	17.2414	90	11.5385			96.4286	92.3077	83.3333	93.3333		17.2414	0	30	0
	100	12.9032	81.8182	8.33333			100	100	100	52.9412		12.9032	12.5	11.1111	0
	DF/F					d	stable	T1	T2	T3		e (left)	data time	post normal outcome			post unexpect outcome			e (right)	post normal outcome	post unexpect outcome		i	Classifier I	Classifier II	Classifier III	Classifier IV
	go cue response	no-go cue response	go cue response	no-go cue response			-0.646186	0.0642427	0.203862	-0.234044				mean	s.d.	n	mean	s.d.	n		69.0476	100			93.3333	86.6667	86.6667	88.8889
	-10.4103	1.86501	2.56083	4.22727			0.400052	1.71424	1.53528	0.861251			-0.466667	-0.0773102	1.15483	549	-0.0793801	1.17074	549		86.8421	85.7143			86.6667	75.5556	91.1111	87.7778
	7.65578	4.09089	25.2846	3.76707			0.29595	0.998068	0.961557	0.960014			-0.433333	0.033025	0.999287	549	-0.0802509	0.996348	549		94.4444	100			86.6667	72.2222	97.7778	90
	5.96374	14.7565	15.3058	4.03495			0.0177985	-0.0474832	0.190956	0.358344			-0.4	0.0752939	0.952927	549	-0.0717372	0.912809	549		83.7209	90			77.7778	85.5556	94.4444	81.1111
	0.814463	2.70278	3.16739	3.21439			0.182505	0.370966	0.801402	0.665815			-0.366667	0.0419018	0.957381	549	-0.0533828	0.917088	549		93.5484	75			77.7778	81.1111	78.8889	85.5556
	3.50067	6.04231	9.91513	10.6486			0.677251	1.99013	1.42174	1.21158			-0.333333	-0.0105866	0.939434	549	-0.0342831	0.890437	549		81.8182	81.8182			82.2222	83.3333	88.8889	86.6667
	10.8651	10.2191	29.7627	9.03758			0.398335	0.599225	0.610306	0.772019			-0.3	-0.0263828	0.912703	549	-0.018626	0.856192	549						81.1111	83.3333	83.3333	96.6667
	5.85538	6.19364	9.89777	1.93548			0.691096	0.217458	0.433579	0.947876			-0.266667	-0.00661344	0.898477	549	-0.0111909	0.872297	549						78.8889	78.8889	90	77.7778
	11.7587	4.04355	7.60357	2.34787			0.708155	0.784825	0.985751	1.07984			-0.233333	0.016258	0.87739	549	-0.0227534	0.91364	549						84.4444	87.7778	80	86.6667
	11.6416	3.81315	15.0884	2.8012			0.240649	0.309972	0.377255	0.478893			-0.2	0.0215868	0.895602	549	-0.03913	0.926836	549						82.2222	77.7778	95.5556	91.1111
	4.91168	5.16716	6.5571	2.32117			0.194337	0.314754	0.266589	0.737544			-0.166667	0.0134663	0.933034	549	-0.0272608	0.933152	549						73.3333	80	88.8889	85.5556
	3.6921	3.52633	7.10812	0.679095			0.100202	0.663464	0.52224	0.92848			-0.133333	0.012097	0.940016	549	0.00532519	0.942797	549						85.5556	95.5556	83.3333	87.7778
	2.10896	4.32978	10.0442	0.628426			0.175667	0.382788	0.359218	0.77824			-0.1	0.0217607	0.920792	549	0.026601	0.932619	549						86.6667	80	77.7778	85.5556
	3.38087	6.70977	8.32964	0.683738			0.204541	0.480521	0.629046	0.554634			-0.0666667	0.0217714	0.910492	549	0.057562	0.932456	549						83.3333	83.3333	86.6667	80
	3.59228	5.52551	9.5987	5.56174			0.645921	0.899397	0.526206	0.782754			-0.0333333	-0.0168551	0.971571	549	0.134796	1.01522	549						78.8889	86.6667	84.4444	90
	11.1648	8.34487	12.2427	6.2789			-0.136756	-0.00342631	0.609681	0.884263			0	-0.119413	1.15825	549	0.213711	1.16582	549						85.5556	75.5556	88.8889	91.1111
	0.599902	0.153348	7.79102	-0.706041			0.191967	0.310645	0.280136	0.59989			0.0333333	-0.253577	1.41951	549	0.227934	1.3349	549						81.1111	82.2222	73.3333	87.7778
	3.22695	5.91334	6.44502	2.10162			-0.0285342	0.24561	0.601125	0.871744			0.0666667	-0.304326	1.78831	549	0.199274	1.56157	549						81.1111	88.8889	83.3333	92.2222
	1.75752	-0.500373	7.43942	-0.19389			0.296736	0.281231	0.945202	0.973955			0.1	-0.179092	2.46952	549	0.184729	1.91143	549						84.4444	85.5556	81.1111	94.4444
	4.70045	4.96265	10.7414	2.69742			0.242027	0.0441999	0.581448	0.406422			0.133333	0.0825596	3.4827	549	0.205287	2.32636	549						84.4444	88.8889	76.6667	96.6667
	4.29058	2.99581	5.97512	0.576784			0.441945	0.25057	0.163959	0.75348			0.166667	0.350977	4.51723	549	0.271416	2.68345	549						78.8889	80	92.2222	85.5556
	6.91916	0.922991	6.32635	0.809948			0.118316	0.451407	0.557829	0.765684			0.2	0.548117	5.24851	549	0.361048	2.94323	549						73.3333	88.8889	88.8889	88.8889
	2.41135	3.82965	8.37502	1.11321			0.00862752	0.140769	0.228773	0.528214			0.233333	0.69624	5.64261	549	0.406532	3.15375	549						76.6667	85.5556	95.5556	77.7778
	0.661359	4.80188	5.13879	0.104115			0.76369	0.362327	0.66182	1.02778			0.266667	0.846956	5.86676	549	0.3938	3.3884	549						87.7778	82.2222	84.4444	77.7778
	11.5942	3.98734	10.5282	1.52017			-0.0512581	0.184773	0.171603	0.49423			0.3	1.02888	6.04282	549	0.389871	3.64768	549						85.5556	83.3333	84.4444	83.3333
	0.582995	4.88096	4.47272	0.434418			0.413755	0.822902	0.535082	0.663687			0.333333	1.22744	6.19269	549	0.439286	3.84184	549						86.6667	82.2222	87.7778	84.4444
	7.06388	1.07301	11.6715	3.23197			-0.0501319	-0.748547	-0.497917	0.150212			0.366667	1.39445	6.30419	549	0.528786	3.89677	549						83.3333	85.5556	83.3333	86.6667
	-1.52894	9.91618	-5.76791	6.6841			-0.537841	-0.137756	0.312783	0.60327			0.4	1.50634	6.38281	549	0.65647	3.81952	549						85.5556	75.5556	84.4444	92.2222
	-4.75913	2.88647	5.46858	-0.143258			-0.261594	-1.05452	-0.297127	-0.0197045			0.433333	1.57274	6.46748	549	0.838904	3.73026	549						77.7778	88.8889	84.4444	85.5556
	-2.37608	3.12094	-6.39414	4.16086			-0.845546	-1.12121	-1.59056	-0.962192			0.466667	1.60877	6.59111	549	1.03802	3.76524	549						80	85.5556	92.2222	85.5556
	-7.15952	25.8201	-2.62868	55.9524			-2.47402	-3.87481	-3.789	-2.032			0.5	1.65947	6.75224	549	1.16596	3.89006	549						87.7778	80	93.3333	90
	-22.1751	0.435939	-29.4554	-4.8433			0.141699	0.191458	-0.14108	-0.0828688			0.533333	1.78167	6.93849	549	1.18145	4.00593	549						77.7778	73.3333	88.8889	82.2222
	5.15317	-0.106416	0.486926	-4.39784			0.0220484	1.96906	1.27481	0.124309			0.566667	1.96228	7.12952	549	1.12405	4.06146	549						76.6667	81.1111	78.8889	88.8889
	0.344729	10.6077	21.2417	-1.85455			0.357493	0.520681	0.733579	1.06936			0.6	2.13071	7.33047	549	1.03877	4.04662	549						76.6667	78.8889	85.5556	91.1111
	5.15961	1.08623	11.1223	0.318486			-0.520407	-0.208799	0.321002	0.181937			0.633333	2.24476	7.53851	549	0.929493	4.01483	549						81.1111	83.3333	93.3333	87.7778
	-5.09681	0.874517	2.79063	0.551427			0.39215	0.851824	1.05538	0.829738			0.666667	2.29131	7.70825	549	0.816817	3.99938	549						88.8889	88.8889	86.6667	91.1111
	5.80689	3.0056	14.8942	-6.21772			1.10042	1.60538	0.96368	0.492815			0.7	2.2574	7.83357	549	0.760255	3.97768	549						90	71.1111	93.3333	91.1111
	16.3963	0.0548676	15.1927	3.9991			0.349538	0.407834	0.41716	0.239151			0.733333	2.18059	7.96844	549	0.787695	3.95927	549						80	86.6667	90	85.5556
	5.52125	2.25795	5.60204	4.77295			0.0637684	0.45672	0.544429	0.644226			0.766667	2.14597	8.13173	549	0.876192	3.95602	549						96.6667	87.7778	86.6667	82.2222
	2.23644	16.3365	9.95848	1.96145			0.388495	0.136888	0.0330815	-0.210573			0.8	2.19035	8.30338	549	1.00206	4.00008	549						82.2222	75.5556	94.4444	81.1111
	6.14822	0.53178	1.17217	0.80659			0.644672	-0.631823	0.167378	0.517443			0.833333	2.28481	8.48736	549	1.14408	4.11138	549						84.4444	84.4444	85.5556	85.5556
	11.676	2.05559	4.29196	-6.13107			-0.211907	-1.13719	-1.01238	-0.108516			0.866667	2.37708	8.67799	549	1.25751	4.23071	549						75.5556	84.4444	81.1111	80
	-1.70094	1.19967	-8.90798	2.27716			2.81757	2.98752	2.20049	3.71256			0.9	2.41816	8.84092	549	1.29962	4.29253	549						85.5556	77.7778	82.2222	84.4444
	44.1144	2.93594	49.8828	0.654301			0.367976	1.33196	1.39569	1.22781			0.933333	2.41004	8.93883	549	1.27277	4.31302	549						90	76.6667	87.7778	86.6667
	6.52393	2.57072	27.0786	2.40188			-0.11888	-0.126783	0.138633	0.287901			0.966667	2.41189	8.96922	549	1.21936	4.32584	549						82.2222	85.5556	92.2222	92.2222
	-2.45501	0.537633	1.94578	1.04365			0.322028	0.403502	0.147579	0.257165			1	2.47272	8.95528	549	1.17891	4.33362	549						78.8889	81.1111	85.5556	80
	7.84067	-0.424553	4.60305	-2.30011			0.0116644	0.892523	0.667186	0.281247															77.7778	87.7778	90	83.3333
	3.31495	4.97294	12.2739	-3.71377			-0.379564	-0.720956	-0.566311	-0.686335															76.6667	73.3333	93.3333	94.4444
	-5.24218	0.262506	-8.26184	4.88619			0.157379	0.144187	0.0811416	0.10765															92.2222	80	92.2222	88.8889
	4.05059	5.06235	1.94947	-1.37213			-1.6508	-2.91315	-1.36076	-0.749848															84.4444	85.5556	81.1111	88.8889
	-14.2471	6.84149	-16.5981	-1.40517			0.895897	2.91237	6.70662	2.43941															84.4444	91.1111	86.6667	91.1111
	14.158	13.0553	115.403	-1.66778			0.157689	0.65589	0.487574	0.0618164															82.2222	82.2222	72.2222	81.1111
	2.48518	0.182165	5.45904	-3.89458			1.41533	1.78646	1.74613	1.5381															85.5556	75.5556	86.6667	96.6667
	24.4386	3.76832	30.7844	-4.19332			1.06336	1.29364	3.12481	1.47466															86.6667	85.5556	88.8889	74.4444
	24.4321	1.44654	31.2001	3.47045			-0.691822	-1.01355	-0.942491	-0.284814															85.5556	83.3333	75.5556	91.1111
	-8.94974	1.57947	-11.8399	1.32072			0.327174	1.57336	0.295871	-0.0321396															91.1111	95.5556	82.2222	92.2222
	6.2982	2.05027	10.9396	4.04002			0.0712228	-0.0398891	0.21719	0.268249															80	82.2222	88.8889	83.3333
	1.40555	-0.509684	2.10697	-1.3351			-0.288432	-0.758747	-0.788057	-0.439763															80	88.8889	94.4444	85.5556
	-3.01344	2.34898	-7.04519	3.16338			0.703711	-0.0440787	-0.349951	0.0847371															76.6667	73.3333	97.7778	91.1111
	9.83793	7.75983	0.6743	-5.93993			-0.241463	-0.578389	-0.58036	0.0405812															84.4444	82.2222	90	76.6667
	-1.72983	-0.940313	-5.22496	7.40824			-0.907525	-1.81461	-1.28959	-0.919605															81.1111	74.4444	91.1111	87.7778
	-11.51	1.78668	-20.9874	37.66			0.397073	-0.0359875	0.892093	0.503704															88.8889	85.5556	90	87.7778
	7.37653	0.658553	6.79693	2.37267			2.13142	2.27758	1.26405	0.61229															84.4444	83.3333	96.6667	83.3333
	40.3207	0.277797	24.9357	-2.5516			0.151593	0.636247	0.970818	0.708808															72.2222	84.4444	84.4444	81.1111
	2.87522	0.436547	13.3819	0.969222			1.41101	2.89652	2.10702	1.508															87.7778	96.6667	88.8889	84.4444
	19.723	1.54515	34.0458	0.157483			-2.02936	-2.90817	-2.311	-1.6238															90	91.1111	92.2222	72.2222
	-21.4393	3.40219	-22.8003	12.2123			0.439749	1.12028	2.46506	0.948255															87.7778	87.7778	83.3333	92.2222
	8.769	1.66306	20.7348	8.02938			-0.512591	-0.481488	-0.502749	-0.324898															81.1111	85.5556	98.8889	86.6667
	-5.42183	2.14212	-5.89855	-0.444506			0.265284	0.146789	-0.15551	0.0427417															87.7778	84.4444	87.7778	83.3333
	4.19426	1.50424	1.08385	0.411886			-0.523902	-0.475576	-0.533092	-0.169947															84.4444	88.8889	90	86.6667
	-5.76372	2.23622	-6.07194	1.14952			0.491634	0.275445	-0.0452139	0.33069															72.2222	90	91.1111	82.2222
	6.80169	1.43908	2.38756	-5.74608			0.744734	0.415634	0.548597	0.330063															76.6667	82.2222	87.7778	85.5556
	10.5334	-0.0364477	6.50593	0.439353			-0.0997514	-0.478687	-0.4655	-0.173142															82.2222	87.7778	88.8889	78.8889
	-0.621298	1.07253	-5.27718	3.84201			-0.0151064	-0.157236	0.215001	0.21878															81.1111	85.5556	78.8889	83.3333
	1.30786	2.20333	3.39366	1.12516			0.0941558	0.0954741	-0.0382674	-0.314704															88.8889	75.5556	88.8889	87.7778
	1.70975	0.403958	-0.450792	11.4556			-0.681651	-1.64267	-1.27176	-0.571051															78.8889	90	88.8889	83.3333
	-8.5313	2.27469	-14.719	3.14942			0.355794	0.989447	1.70962	1.01422															82.2222	71.1111	67.7778	88.8889
	5.67276	4.60268	22.4332	4.79579			1.09999	1.38998	1.11214	0.877113															87.7778	81.1111	84.4444	84.4444
	15.4312	4.11745	18.0899	11.3253			0.228529	0.50394	0.984176	1.10464															80	88.8889	93.3333	74.4444
	6.59962	-0.0994835	11.3902	4.66924			1.20934	1.38134	1.37644	0.805686															90	86.6667	86.6667	87.7778
	16.595	-2.40126	21.1571	11.6807			0.330964	0.579315	1.68039	1.25521															82.2222	91.1111	87.7778	91.1111
	7.21528	1.15405	20.4027	6.12318			0.693111	1.33822	1.73019	0.987681															90	78.8889	86.6667	82.2222
	11.3792	2.87772	18.1319	17.2347			-0.346847	-0.966585	-0.348159	-0.471239															84.4444	84.4444	82.2222	88.8889
	-1.45442	3.69083	-9.96625	-5.65312			0.364645	0.672439	1.10209	0.643507															86.6667	87.7778	86.6667	88.8889
	5.77297	2.47631	13.6471	-1.04788			0.413691	1.25942	1.94793	1.04401															77.7778	83.3333	72.2222	87.7778
	5.51347	1.5323	27.9953	-0.130728			1.36209	1.76913	1.4138	1.05121															80	77.7778	80	87.7778
	28.6607	4.42097	29.0014	38.4264			1.76825	1.95318	1.96561	1.22922															75.5556	76.6667	74.4444	92.2222
	30.5662	0.431671	44.1055	30.861			-0.193931	0.342815	0.115541	0.164969															77.7778	77.7778	88.8889	88.8889
	-2.23329	-1.13378	3.84273	-3.97374			0.762886	1.23184	1.20405	0.740488															87.7778	78.8889	81.1111	91.1111
	11.6695	-0.237118	14.5039	-1.85878			0.0822778	0.046016	0.424515	0.335638															85.5556	76.6667	86.6667	83.3333
	1.64645	-0.0700721	5.03749	2.63124			-0.253306	-0.7687	-0.19463	-0.123591															74.4444	85.5556	93.3333	86.6667
	-5.92253	6.42579	-3.40181	19.7214			-0.414264	-1.14886	-0.381858	-0.565191															82.2222	84.4444	83.3333	91.1111
	-4.61387	2.255	-10.6628	4.61423			-0.00466348	0.113735	0.0274919	0.208152															80	91.1111	78.8889	95.5556
	0.5772	3.17511	1.82798	5.0788			-0.0108244	-0.0277473	0.134817	0.105192															74.4444	80	86.6667	91.1111
	-0.144718	1.56794	1.42607	-2.17982			0.764173	0.72953	1.21997	1.00048															87.7778	77.7778	83.3333	90
	14.9871	9.54695	19.7154	14.402			0.378415	0.631132	0.724162	0.418592															80	85.5556	81.1111	88.8889
	6.41689	1.34889	10.8777	1.79984			0.901299	1.28951	1.33724	1.03026															83.3333	91.1111	84.4444	85.5556
	10.2071	3.30151	20.2855	-1.6546			0.0272457	0.148709	0.696104	0.44571															83.3333	83.3333	87.7778	88.8889
	0.3235	1.80415	7.79723	2.3289			0.321812	0.612794	0.816091	0.523287															90	88.8889	82.2222	92.2222
	4.06818	-0.374022	9.061	0.688957			-0.0461923	0.122621	0.152086	0.131746															83.3333	87.7778	86.6667	82.2222
	-0.218014	1.4259	4.43033	4.45249			-0.214554	-0.132229	-0.426086	-0.0235674															82.2222	87.7778	91.1111	91.1111
	-1.95024	-0.673212	-2.58946	2.71043			1.66804	0.511519	0.0708083	0.0924287															76.6667	95.5556	88.8889	83.3333
	23.6578	0.287862	3.05946	1.83146			2.55409	2.07564	1.51747	1.99637															94.4444	84.4444	87.7778	88.8889
	44.1156	4.2812	45.8022	19.0587			0.429882	0.478533	0.164818	0.221844															82.2222	85.5556	77.7778	77.7778
	5.93774	2.4955	3.26406	-0.934728			0.526698	0.852516	0.359513	0.284153															87.7778	81.1111	84.4444	92.2222
	7.59718	0.164704	10.5201	4.68171			0.480134	0.290517	0.0507714	0.480188															80	92.2222	88.8889	94.4444
	6.35495	-0.175251	3.58334	5.14982			0.24637	0.989577	0.650574	0.779113															81.1111	93.3333	83.3333	88.8889
	2.36125	1.26894	9.89745	4.73841			-0.0764861	-0.434519	-0.133732	0.0638922															74.4444	86.6667	81.1111	90
	0.0247157	2.16227	0.32092	0.915866			-0.295573	-0.489276	-0.108995	0.119155															83.3333	80	87.7778	78.8889
	-5.28317	0.0710445	-2.21337	2.43334			0.0841625	0.259961	0.325088	0.267638															85.5556	80	84.4444	80
	1.3859	1.24523	5.00027	1.53754			-0.208756	-0.150509	-0.233055	-0.14712															92.2222	83.3333	86.6667	82.2222
	-2.10649	2.64192	-3.42877	6.02238			-0.42761	-0.501552	-0.635771	-0.150728															81.1111	86.6667	92.2222	93.3333
	-6.10544	4.3536	-4.76668	14.7719			-0.0969288	-0.374301	-0.254107	-0.125827															82.2222	85.5556	83.3333	94.4444
	-1.00247	0.192236	-3.77473	1.36958			0.212274	-0.0153086	-0.0345416	-0.0754028															81.1111	86.6667	81.1111	92.2222
	3.18442	0.337523	1.82369	-2.6378			0.169827	0.238441	0.379848	0.183029															90	87.7778	84.4444	88.8889
	4.17861	2.20232	6.67737	3.37964			0.221619	-0.135524	0.138552	-0.359549															80	83.3333	92.2222	80
	4.93664	3.87675	-0.75824	6.02812			-0.151242	-0.399066	-0.377586	-0.32749															80	75.5556	93.3333	88.8889
	-1.85567	4.99567	-4.78103	3.58366			-1.16878	-1.57448	-0.784694	-0.62586															85.5556	80	87.7778	90
	-11.6821	-0.102219	-12.7136	3.51972			1.04742	0.995734	1.08263	0.688094															78.8889	72.2222	90	84.4444
	16.8786	-2.87742	16.4897	8.98048			0.437145	-0.125341	0.210775	-0.208341															76.6667	92.2222	83.3333	80
	8.42788	0.72907	1.20619	9.26921			-0.200558	-0.630321	-0.588214	0.0900299															71.1111	83.3333	81.1111	83.3333
	-3.645	0.788853	-5.33319	0.366065			0.00645729	-0.0522409	-0.297022	-0.118914															81.1111	87.7778	88.8889	87.7778
	0.270614	0.81669	-1.79613	-1.97964			0.177695	-0.0906817	-0.0567357	0.374719															81.1111	82.2222	87.7778	85.5556
	3.0903	1.9583	2.8524	0.265516			-0.642075	-0.198833	-0.412612	0.565972															80	80	85.5556	83.3333
	-8.69126	-1.12499	0.821158	1.19892			0.0609224	0.119082	0.460669	0.0368525															83.3333	76.6667	80	91.1111
	0.910886	0.527782	5.88059	14.9474			0.753227	1.07304	0.716545	0.433448															82.2222	84.4444	81.1111	91.1111
	14.0811	3.03524	15.9286	8.88999			-0.233523	0.357409	0.157272	0.18838															85.5556	90	86.6667	94.4444
	-1.79515	-3.06434	4.47459	-0.129843			-0.692424	-0.722573	-0.974964	-0.575048															86.6667	85.5556	83.3333	83.3333
	-2.75231	24.7922	-0.14976	46.3138			0.358444	0.236472	0.771686	0.620637															76.6667	83.3333	94.4444	88.8889
	5.92785	0.796881	9.57159	2.21449			0.227029	-0.012973	0.622431	0.0354618															81.1111	76.6667	74.4444	92.2222
	8.00513	1.05696	4.01828	4.62077			0.201322	0.040667	-0.0116347	0.388276															80	78.8889	75.5556	80
	2.84481	2.18548	2.21904	4.05887			-0.176764	-0.226986	-0.455214	-0.0260328															72.2222	88.8889	85.5556	78.8889
	-1.63749	1.2639	-2.83523	-2.30683			1.23387	-0.0638849	0.168385	-0.44414															83.3333	82.2222	84.4444	84.4444
	18.0005	2.83006	-1.54152	14.4829			0.420813	0.44265	0.172015	0.0900622															81.1111	91.1111	86.6667	96.6667
	7.31402	2.12928	4.38154	-1.24376			0.310194	-0.316427	-0.070479	0.14557															92.2222	86.6667	95.5556	91.1111
	5.39021	2.84537	1.46062	-3.32992			-0.114747	-0.568394	-0.332482	-0.257557															87.7778	82.2222	93.3333	90
	-0.463894	0.379927	-5.0773	-0.037934			-0.0253093	-0.676292	0.121179	0.329894															91.1111	80	81.1111	85.5556
	-0.547836	8.02345	2.39451	11.0786			0.456247	1.45405	1.08312	0.741945															83.3333	88.8889	82.2222	81.1111
	7.44166	0.991179	17.4383	-2.38985			-0.0620179	-0.453634	-0.611163	-0.473273															76.6667	85.5556	88.8889	86.6667
	-0.620834	2.65124	-7.34048	2.48368			0.266253	0.658872	0.76372	0.953975															94.4444	74.4444	85.5556	91.1111
	4.46574	-0.501092	13.8081	-2.71349			0.873358	1.00984	1.17584	1.02723															81.1111	84.4444	92.2222	78.8889
	12.3913	1.83957	14.9694	0.766148			0.121362	0.174039	0.340418	0.18136															83.3333	81.1111	88.8889	87.7778
	2.10631	1.31192	3.92022	-3.03839			0.119875	0.566073	0.397507	1.27664															73.3333	77.7778	82.2222	91.1111
	2.48491	-1.34036	13.3552	0.380933			0.113124	0.237469	0.205571	0.290275															82.2222	75.5556	90	86.6667
	1.83144	1.08084	3.61531	0.753937			1.30586	1.86025	2.33693	1.41402															72.2222	92.2222	78.8889	92.2222
	19.3026	4.75617	24.0415	5.20701			0.289052	0.837731	1.28802	0.937466															87.7778	78.8889	92.2222	81.1111
	4.72139	-0.645866	16.9494	5.46048			0.869543	1.34189	1.11817	0.889204															86.6667	75.5556	75.5556	90
	12.8177	1.04061	18.2506	-2.62072			-0.171597	-0.620236	-0.233508	-0.00484708															91.1111	88.8889	94.4444	87.7778
	-1.83079	7.29095	-4.43384	6.82977			-0.585661	-0.220968	-0.443244	-0.516187															75.5556	81.1111	84.4444	87.7778
	-7.55213	2.4937	-3.05821	1.24001			-0.526508	-0.170747	0.0105566	-0.310772															87.7778	72.2222	84.4444	90
	-2.99963	3.86544	0.701949	0.815897			1.43966	0.843962	1.38045	1.05312															75.5556	85.5556	87.7778	83.3333
	21.8821	15.539	18.746	7.94183			-0.410156	-0.340273	-0.24161	-0.141328															81.1111	84.4444	87.7778	78.8889
	-5.22803	2.59899	-3.04816	-2.15203			-0.7673	-1.04423	-1.24454	-0.646826															80	92.2222	92.2222	93.3333
	-8.86098	2.57818	-11.0641	0.465527			1.27744	1.04492	1.37402	0.843525															76.6667	85.5556	87.7778	93.3333
	20.3949	4.60542	17.2041	1.93133			-2.04446	-1.54106	-1.80236	-1.79576															84.4444	74.4444	91.1111	88.8889
	-24.8434	-0.779953	-21.1561	-1.60828			-0.257689	-0.0761679	-0.16702	-0.367851															83.3333	83.3333	75.5556	91.1111
	-2.97061	1.50499	-1.97837	0.454156			1.52038	0.80496	3.4077	0.851138															90	87.7778	87.7778	92.2222
	33.3332	11.1309	37.0876	16.4562			1.26515	1.0065	1.05468	0.839455															80	84.4444	81.1111	85.5556
	16.7981	2.21681	15.0671	-0.165841			-0.205656	-0.541129	-0.663707	-0.550514															81.1111	77.7778	81.1111	92.2222
	-1.57326	0.824807	-7.5439	1.97365			-0.276984	-0.363287	-0.398531	-0.411957															86.6667	90	85.5556	87.7778
	-3.66903	5.88333	-4.5782	-0.814434			2.94138	4.78747	7.39287	3.08614															68.8889	83.3333	94.4444	87.7778
	60.4843	43.2823	87.9041	15.9453			1.16165	1.74227	1.41841	1.39763															82.2222	86.6667	87.7778	93.3333
	28.1673	10.505	32.5411	7.42351			0.776745	0.409435	0.900339	0.373251															84.4444	73.3333	86.6667	84.4444
	13.0422	0.160299	7.01594	2.02477			-1.05618	-0.162021	-0.685802	-1.16351															84.4444	78.8889	87.7778	88.8889
	-11.065	-1.02518	-6.50794	1.07701			-0.165001	-0.449186	-0.497523	-0.307753															92.2222	73.3333	74.4444	95.5556
	-1.42606	-0.554764	-5.81046	1.58102			1.1352	0.780655	1.12254	0.668129															77.7778	88.8889	77.7778	97.7778
	15.3717	2.48998	11.7651	0.486015			-0.944092	-0.961588	-0.882047	-1.17308															84.4444	86.6667	87.7778	85.5556
	-11.9088	1.48563	-13.0366	2.05558			-0.60559	-0.369661	-0.117747	-0.214372															81.1111	68.8889	82.2222	86.6667
	-5.47658	1.21145	-2.30756	-1.51937			-0.460355	-0.432651	0.00816845	-0.476097															73.3333	82.2222	87.7778	85.5556
	-5.79281	-0.102163	-3.94423	0.678018			-0.958169	-0.785351	-0.716813	-1.14909															82.2222	73.3333	85.5556	91.1111
	-12.6581	2.30081	-9.94156	-2.01975			-0.408032	-0.279202	-0.325348	-0.318538															77.7778	87.7778	90	87.7778
	-4.99685	-0.460931	-3.16195	-0.48811			-2.92564	-2.5307	-3.51459	-3.47825															85.5556	78.8889	85.5556	95.5556
	-31.4104	0.412224	-31.0695	0.159262			-0.8492	-0.439621	-0.898384	-0.985583															78.8889	88.8889	90	94.4444
	-10.6805	0.569521	-11.4004	0.804785			-1.10114	-1.11214	-1.19712	-1.04698															88.8889	90	92.2222	75.5556
	-13.9843	-1.0357	-15.2031	2.45106			0.293019	0.273326	0.226117	0.447515															83.3333	81.1111	87.7778	90
	5.22548	0.540749	4.59651	-8.0613			-1.52573	-0.958221	-1.35017	-1.32004															84.4444	80	90	90
	-18.2579	1.16676	-15.0708	-1.76925			-0.138352	-0.116751	0.0936699	-0.163474															85.5556	91.1111	76.6667	87.7778
	-1.59045	0.813449	-0.321025	0.642756			-0.135492	-0.00525225	0.0211328	-0.25201															85.5556	90	86.6667	83.3333
	-1.82365	-1.628	-0.368096	0.64374			1.03581	0.301155	0.6482	0.359361															81.1111	88.8889	84.4444	93.3333
	18.9138	4.66748	9.74334	-2.12314			6.96232	0.469779	1.32459	2.14525															88.8889	71.1111	81.1111	77.7778
	118.088	-0.430307	16.331	-1.66759			-0.0331561	-0.139596	0.565086	0.160687															75.5556	94.4444	82.2222	85.5556
	0.917537	1.77883	9.58571	-1.35205			0.400778	0.201504	0.551914	0.471256															90	87.7778	94.4444	95.5556
	7.21469	3.71101	6.20952	0.189612			0.564239	0.636267	0.759226	0.271182															95.5556	83.3333	88.8889	91.1111
	9.57964	1.6987	8.46501	-0.646875			-0.699138	-0.398307	-0.507768	-0.629439															72.2222	76.6667	85.5556	87.7778
	-8.42192	1.87121	-6.55054	0.623747			-0.0840744	0.151709	0.190624	-0.124765															76.6667	84.4444	88.8889	81.1111
	-0.106947	3.73045	2.00067	-0.814515			-0.487372	-0.128336	0.0800093	-0.346793															74.4444	81.1111	83.3333	95.5556
	-6.1282	-1.4373	-2.41984	1.92199			0.780735	0.857211	0.668466	0.497494															84.4444	78.8889	91.1111	86.6667
	10.5579	0.44666	10.185	0.837032			0.707418	0.801493	0.813322	0.614793															85.5556	80	90	90
	8.87844	1.56458	10.5925	0.314834			-0.66533	-0.38624	-0.306488	-0.692937															87.7778	81.1111	73.3333	83.3333
	-8.58638	2.56486	-5.83683	4.3727			-0.014277	-0.221728	-0.0207741	-0.446941															94.4444	92.2222	87.7778	86.6667
	0.520884	0.575704	-2.16885	1.92968			0.338777	0.3672	0.479458	0.285159															82.2222	78.8889	82.2222	80
	5.9903	2.39927	6.353	0.776772			-0.434487	-0.279419	-0.354561	-0.433057															97.7778	85.5556	88.8889	81.1111
	-4.65305	-0.836882	-4.03719	-0.311996			0.145476	0.130253	0.224763	0.2323															80	86.6667	86.6667	93.3333
	2.18734	0.469928	3.13771	-0.0696853			0.00219508	0.14622	0.0346221	0.0679095															86.6667	97.7778	85.5556	91.1111
	0.648789	-0.0128899	1.37549	-1.95219			-1.17994	-1.10292	-0.822395	-1.19217															91.1111	85.5556	81.1111	87.7778
	-15.6159	3.95665	-12.9745	4.89697			0.56506	0.4048	0.756398	0.702804															88.8889	77.7778	77.7778	81.1111
	9.45774	3.71846	7.96872	1.28834			0.410056	0.44319	0.556576	0.184721															77.7778	84.4444	90	80
	4.58354	1.00061	6.17981	-0.528797			0.266165	0.431244	0.194947	-0.046151															85.5556	81.1111	91.1111	87.7778
	3.75708	0.125263	3.80295	-0.440499			0.635493	0.63525	0.553682	0.684197															81.1111	85.5556	86.6667	78.8889
	9.91267	3.91975	8.79127	0.0961642			-0.927741	-0.518777	-0.442903	-0.525374															67.7778	85.5556	83.3333	95.5556
	-11.6281	0.522324	-5.01221	0.242032			-0.435917	-0.726489	-0.456989	-0.9071															86.6667	87.7778	75.5556	88.8889
	-5.6334	2.25827	-10.0579	0.835354			0.0573233	-0.538392	-0.539718	-0.379837															82.2222	83.3333	83.3333	76.6667
	1.31358	4.32095	-6.38606	0.736185			-0.495225	-0.338593	-0.447521	-0.56019															75.5556	81.1111	90	90
	-6.27497	1.61815	-5.02016	3.90942			0.278476	0.618184	0.296231	0.204269															91.1111	72.2222	93.3333	87.7778
	6.60916	6.07143	7.06524	1.84489			-0.362704	-0.351965	-0.29845	-0.397109															80	86.6667	87.7778	85.5556
	-4.55153	1.07778	-5.16522	1.89259			-0.844422	-0.457055	-0.641536	-1.07587															74.4444	77.7778	84.4444	86.6667
	-11.4705	4.95294	-8.75589	1.85592			1.94312	1.63161	1.89694	2.08581															85.5556	84.4444	87.7778	86.6667
	32.1268	2.43571	28.678	2.40166			0.222199	0.404971	0.114484	0.0151789															80	91.1111	85.5556	73.3333
	5.59883	10.7439	3.7893	-1.12531			-0.481321	-0.212771	0.0587247	-0.260724															84.4444	70	88.8889	91.1111
	-5.97848	1.83358	-1.01354	2.15049			0.135244	0.478749	0.104485	0.449401															72.2222	90	83.3333	85.5556
	2.40387	0.572327	5.54194	0.146451			-0.465534	-0.252959	-0.181879	-0.262972															86.6667	76.6667	92.2222	84.4444
	-6.34391	0.633845	-3.48795	1.64628			0.611414	0.679328	1.06754	0.936148															78.8889	81.1111	90	66.6667
	8.09876	-1.55237	10.9304	1.52643			0.590225	0.565001	0.978279	0.595276															91.1111	90	94.4444	83.3333
	8.46279	3.08894	11.4238	1.29087			-0.0633719	0.206332	-0.215984	0.0507192															86.6667	87.7778	82.2222	82.2222
	-2.65446	24.5933	0.441031	0.776365			0.666597	0.758978	0.923766	0.92732															86.6667	84.4444	83.3333	86.6667
	6.79216	3.63091	13.389	0.00990844			0.879309	0.548696	1.17617	0.740265															83.3333	86.6667	90	92.2222
	16.2595	3.44159	13.6945	1.21499			0.0608342	0.0712345	0.599312	-0.0162964															93.3333	96.6667	85.5556	88.8889
	1.81438	15.5659	5.29493	13.8446			-0.486772	-0.58112	-0.405529	-0.732915															81.1111	90	91.1111	84.4444
	-6.27561	2.55299	-6.70864	0.580976			0.171161	-0.063852	1.34925	0.258676															78.8889	82.2222	86.6667	90
	2.63675	15.5451	10.8838	8.01918			-0.966279	-0.207488	-1.01277	-0.844674															74.4444	93.3333	84.4444	74.4444
	-13.0898	-0.604096	-9.21284	-0.130418			1.58683	0.696497	1.65785	1.09649															88.8889	85.5556	83.3333	95.5556
	29.6755	11.0264	20.6013	0.330043			-0.10862	0.239564	0.238557	0.263333															81.1111	93.3333	86.6667	75.5556
	-1.4987	0.647167	4.18065	5.09998			1.12971	1.55513	1.84589	1.53408															81.1111	86.6667	90	80
	16.3229	2.24237	22.9341	2.98535			-1.12092	-0.816417	-0.617169	-1.33371															82.2222	82.2222	85.5556	95.5556
	-16.2224	1.32205	-11.6404	2.67051			-0.1416	0.0998665	0.129848	-0.191404															71.1111	88.8889	82.2222	88.8889
	-1.95157	0.753345	1.60446	0.178184			0.524636	0.278957	0.502555	0.416323															93.3333	85.5556	90	90
	8.98549	2.40794	6.6323	3.07374			-0.102938	0.172341	-0.148269	0.505425															87.7778	75.5556	88.8889	91.1111
	1.6237	3.59313	4.12333	-0.442388			0.0533517	-0.0493216	0.0175205	-0.135157															85.5556	84.4444	86.6667	91.1111
	1.64991	2.64821	-0.0971534	1.7874			1.62129	1.51216	1.44028	0.736065															72.2222	91.1111	91.1111	94.4444
	29.6367	7.6952	19.1083	1.92969			-0.392238	-0.280865	-0.530016	-0.317562															82.2222	90	81.1111	81.1111
	-5.45726	-0.0903122	-4.10228	-0.190939			0.423392	0.481031	0.706529	0.70912															84.4444	93.3333	94.4444	82.2222
	11.6483	2.61007	10.7301	-1.37405			0.107946	0.152319	0.134579	0.197324															86.6667	75.5556	94.4444	84.4444
	2.65593	1.53415	2.39755	0.73163			0.293335	-0.00184315	0.292349	0.172806															90	87.7778	82.2222	88.8889
	5.04323	-0.556366	2.72699	0.756997			0.0787646	0.050165	0.115654	-0.207288															85.5556	83.3333	90	90
	2.11611	2.62624	0.988347	-2.45025			-0.730123	-0.62517	-0.784431	-0.540333															87.7778	74.4444	91.1111	83.3333
	-9.46973	0.436762	-8.01344	0.333421			-1.51534	-1.42589	-1.44824	-1.56168															92.2222	92.2222	76.6667	78.8889
	-16.6273	0.612864	-17.928	0.13387			0.108383	0.444441	0.344374	-0.0489886															80	93.3333	85.5556	86.6667
	2.88026	-1.03279	4.97381	0.817472			-0.594733	-0.319825	-0.309325	-0.780007															88.8889	83.3333	85.5556	78.8889
	-6.99043	2.03917	-5.58411	-1.35417			0.248713	-0.0212348	0.0967344	-0.0323337															83.3333	75.5556	86.6667	85.5556
	5.14969	0.824963	1.65855	-1.31227			-0.281861	-0.13428	-0.50306	-0.685977															87.7778	85.5556	90	94.4444
	-3.32701	3.13361	-5.47189	3.01843			0.417419	-0.0784524	0.455201	0.581179															76.6667	91.1111	80	78.8889
	6.95734	5.99317	5.76524	1.29839			-0.389701	-0.256768	-0.502854	-0.271441															92.2222	90	81.1111	87.7778
	-4.96148	1.62696	-4.03621	0.543294			-1.24405	-1.0884	-1.3676	-1.98711															81.1111	75.5556	84.4444	90
	-17.0662	0.738559	-17.9515	2.50961			1.63582	2.94021	2.12088	2.31066															74.4444	81.1111	88.8889	73.3333
	24.5011	0.580368	39.2648	8.97361			2.01803	1.19425	1.94258	2.16593															84.4444	84.4444	84.4444	82.2222
	29.7649	1.7493	25.1846	4.48291			-0.00899618	0.0663799	0.0541811	-0.121184															86.6667	94.4444	90	77.7778
	0.0982159	1.34218	1.14711	-0.865575			0.178352	0.10083	0.321711	-0.0907992															92.2222	88.8889	86.6667	75.5556
	2.58791	-0.308333	3.82203	-0.261636			0.587019	0.536958	1.05246	0.525085															81.1111	84.4444	80	94.4444
	8.40885	0.487504	10.0238	-0.401512			0.588862	0.155482	0.539725	0.42945															83.3333	84.4444	90	84.4444
	9.84737	1.88386	6.50408	-0.405792			0.0569252	0.00499128	-0.238175	0.0864032															82.2222	72.2222	85.5556	93.3333
	1.66923	2.1665	-0.183548	1.16715			0.881468	0.566009	1.25668	0.583866															80	86.6667	86.6667	73.3333
	15.8493	2.86043	13.6473	3.13678			0.392143	0.363395	0.550337	0.75895															85.5556	81.1111	87.7778	87.7778
	5.5233	1.58415	9.09809	5.45531			0.524451	0.36227	0.340619	0.374906															78.8889	77.7778	88.8889	86.6667
	8.45995	3.11548	5.04799	1.47937			0.0652795	-0.00990215	0.097144	-0.0266265															82.2222	75.5556	85.5556	88.8889
	1.60305	2.79304	-0.0169162	-1.26162			-0.122944	-0.0389069	0.0838029	0.0397961															76.6667	83.3333	94.4444	94.4444
	-1.06064	3.16974	1.04315	1.12559			-0.443054	-0.210503	-0.113177	-0.0724179															80	77.7778	82.2222	82.2222
	-5.38536	-0.881556	-1.45929	-0.652858			1.41774	1.91692	2.06307	2.13104															80	87.7778	91.1111	90
	23.7248	2.87047	33.74	1.75621			0.42641	0.244165	0.489393	0.36841															86.6667	83.3333	74.4444	86.6667
	7.16615	1.92677	5.7746	1.27411			0.0672594	0.260091	0.477989	-0.0133289															93.3333	81.1111	81.1111	87.7778
	1.30508	1.33965	4.40275	1.33643			0.678951	0.0764512	0.344263	0.106258															68.8889	85.5556	84.4444	86.6667
	10.6156	2.27808	2.91069	1.90801			-0.508776	0.556437	-0.0116461	-0.314779															76.6667	88.8889	95.5556	92.2222
	-6.9139	0.161516	2.77569	-2.20946			-2.64373	-1.96981	-2.47141	-2.12492															74.4444	81.1111	83.3333	87.7778
	-30.1256	2.31728	-25.5174	-1.65184			0.227205	0.193357	0.279427	0.265468															82.2222	85.5556	87.7778	78.8889
	4.0287	2.64162	4.70243	-0.998098			0.338058	-0.00113062	0.540197	0.0859873															78.8889	90	83.3333	92.2222
	4.73117	-1.03239	3.22981	1.09666			1.19304	0.974703	1.49504	1.10972															84.4444	87.7778	86.6667	84.4444
	18.9359	1.39726	19.0171	1.4315			-0.970588	-0.563338	0.335233	-0.831509															85.5556	84.4444	91.1111	90
	-11.5314	-0.460299	-4.26225	0.643847			0.545314	0.305798	0.642514	0.512731															87.7778	96.6667	88.8889	73.3333
	7.4165	0.212251	6.76333	4.01656			0.194677	0.197217	0.200153	-0.142059															87.7778	84.4444	85.5556	83.3333
	2.20743	-0.508913	2.64577	0.969357			-0.858904	-0.608099	-1.66273	-1.88928															92.2222	81.1111	77.7778	86.6667
	-10.4482	3.42234	-16.9737	15.5028			0.673595	0.370258	0.625916	0.402933															82.2222	92.2222	84.4444	86.6667
	10.7632	3.62153	9.5508	0.513511			0.0406418	0.615392	-0.0571453	0.0279776															84.4444	87.7778	81.1111	80
	1.87861	4.23425	4.1919	4.64297			-0.0482173	-0.182066	0.105893	-0.328571															78.8889	80	86.6667	80
	0.114675	7.35857	0.657688	-1.90743			-1.4249	-0.717841	-1.02874	-1.15223															83.3333	77.7778	93.3333	87.7778
	-17.376	-1.06073	-12.1265	-0.468989			0.0102344	-0.238841	-0.261292	-0.197534															85.5556	81.1111	87.7778	82.2222
	0.907213	0.685625	-2.52306	-1.31678			0.497711	0.414295	0.706846	0.53056															82.2222	81.1111	88.8889	96.6667
	7.35549	1.30343	8.37998	-1.4972			-0.991476	-1.22499	-0.180252	-0.863411															80	75.5556	91.1111	96.6667
	-14.8044	0.768956	-10.7018	0.822749			2.66323	2.22409	3.11358	2.53894															88.8889	88.8889	82.2222	81.1111
	36.9541	3.50837	38.4389	0.796653			0.238217	0.206142	0.0911988	0.0962892															85.5556	80	78.8889	86.6667
	5.53997	2.7983	3.30611	4.90161			-0.0600328	-0.0723332	-0.04432	0.069573															87.7778	90	80	94.4444
	-0.0635689	-1.03398	0.347103	2.51962			0.255554	0.323403	0.257978	0.580569															76.6667	91.1111	81.1111	93.3333
	5.81042	2.94351	7.32641	5.6356			-0.0260516	-0.150185	0.0466019	-0.175736															87.7778	83.3333	86.6667	93.3333
	0.226486	0.772886	-0.342029	1.28619			1.4103	1.44112	0.787126	1.87183															76.6667	83.3333	71.1111	91.1111
	23.5447	1.38011	23.9225	8.78601			-0.45097	-0.509721	-0.103963	-0.229069															90	83.3333	93.3333	91.1111
	-5.58505	-0.203896	-3.98829	-0.790374			0.159467	0.250585	0.168226	0.279591															86.6667	81.1111	88.8889	91.1111
	4.05235	3.56444	4.53772	3.03875			0.0985359	0.131519	-0.387845	-0.144967															77.7778	93.3333	91.1111	90
	2.96832	1.45309	-1.13785	3.15335			-0.0667659	0.140896	-0.520073	-0.29717															83.3333	83.3333	91.1111	82.2222
	0.377112	0.944156	-1.30442	3.42961			-0.182589	-0.259126	-0.363777	-0.326471															72.2222	81.1111	83.3333	84.4444
	-1.76237	1.7585	-3.18136	2.05944			-0.878924	-0.636888	-0.0153676	-0.116514															64.4444	86.6667	84.4444	83.3333
	-7.24451	-0.833782	-1.6027	-0.42677			-0.1759	0.0170232	-0.322879	-0.107142															82.2222	92.2222	68.8889	80
	-1.6359	3.70292	-0.923268	4.18004			0.169471	0.07366	-0.528133	-0.0599105															90	87.7778	81.1111	94.4444
	3.02055	0.402629	-0.509062	4.59598			0.363361	0.319998	-0.126588	0.0514719															82.2222	82.2222	82.2222	92.2222
	5.1569	2.80396	1.73741	4.2532			0.131425	0.111502	-0.129723	0.0169345															75.5556	84.4444	81.1111	86.6667
	2.64563	0.37299	0.993316	-0.914459			0.488156	0.295211	-0.0796788	-0.0465126															73.3333	88.8889	91.1111	84.4444
	7.89957	3.47488	1.52166	3.80999			-0.714337	-0.399429	-0.170796	-0.229063															83.3333	78.8889	91.1111	94.4444
	-9.3787	-0.753326	-2.80841	0.366084			0.382063	0.652678	-0.207384	0.744372															82.2222	93.3333	70	92.2222
	9.03452	5.04942	6.31311	-0.3274			0.717919	0.742261	-0.383645	0.228061															82.2222	90	85.5556	87.7778
	12.1788	2.87196	5.42816	6.90148			-0.0975172	0.0188969	-0.249963	0.0435475															85.5556	87.7778	80	81.1111
	-0.143099	0.566915	0.590369	0.18191			0.292213	0.198122	-0.639252	-0.155477															91.1111	91.1111	80	92.2222
	5.1406	4.52842	-1.09483	4.13805			0.36226	0.175999	-0.624108	-0.162596															87.7778	87.7778	85.5556	92.2222
	5.95783	1.01244	-0.974348	1.5351			0.268319	0.208437	-0.0746525	-0.120227															80	75.5556	85.5556	78.8889
	4.73223	0.933907	0.675142	1.77502			0.118231	-0.0290732	-0.243104	-0.0290106															77.7778	85.5556	83.3333	91.1111
	2.75848	1.2755	-0.260986	1.8026			0.30158	0.160198	-0.268034	-0.0690429															85.5556	87.7778	76.6667	92.2222
	4.45681	2.00758	-0.0207882	-0.271612			-0.435816	-0.057942	-0.149842	-0.383152															83.3333	77.7778	85.5556	78.8889
	-5.97572	-0.202242	-1.52226	2.99623			0.162186	0.101646	0.00800132	-0.178638															88.8889	85.5556	81.1111	90
	3.40447	2.12561	0.0837711	3.62784			-0.0359444	0.0383959	-0.0908348	-0.0285505															88.8889	86.6667	77.7778	73.3333
	0.200527	-1.73731	0.445877	3.30142			-0.131224	-0.0486296	-0.116836	-0.135832															90	93.3333	85.5556	77.7778
	-1.43545	0.243578	-0.66797	3.82485			0.0981036	0.242917	-0.207625	0.0517058															70	83.3333	90	74.4444
	2.00764	0.914855	1.6782	2.93322			-0.0678244	0.0890909	0.311455	-0.160432															82.2222	84.4444	92.2222	80
	-0.350039	1.23496	1.60099	0.670957			0.519635	0.598051	-0.2642	0.129268															82.2222	91.1111	90	87.7778
	7.27441	1.18145	5.07355	2.64812			0.244241	0.146781	-0.046628	0.449534															84.4444	86.6667	85.5556	91.1111
	4.8596	0.759199	3.72248	5.76276			0.1743	-0.0446012	-0.0647747	0.139733															86.6667	83.3333	88.8889	81.1111
	3.92316	1.12531	1.07212	2.64829			0.214326	0.572568	-0.104163	0.817756															68.8889	73.3333	88.8889	86.6667
	5.38859	2.42583	9.18049	5.89493			0.270052	0.477013	0.238002	0.266258															92.2222	75.5556	88.8889	80
	5.5599	2.92699	6.00312	4.86479			1.13554	0.733115	-0.28649	0.0122233															87.7778	80	87.7778	88.8889
	23.1218	5.31918	4.20758	5.0657			-0.00981437	0.117329	-0.198764	-0.125074															80	90	90	92.2222
	0.832341	-0.110594	-0.104826	1.68749			0.505017	0.249543	-0.458354	-0.117285															90	85.5556	88.8889	90
	9.71361	2.21399	0.677447	2.7451			0.561002	0.0969044	-0.471632	0.251076															76.6667	86.6667	86.6667	86.6667
	10.1985	6.38521	0.352853	0.372939			0.372361	0.542691	-0.38048	0.121832															85.5556	81.1111	86.6667	84.4444
	6.379	1.54743	2.79306	3.71082			-0.0431965	-0.0566524	-0.305883	-0.0128223															78.8889	81.1111	86.6667	97.7778
	0.361889	0.154404	-0.740996	-1.05375			0.173875	0.146505	-0.16932	-0.226285															92.2222	92.2222	92.2222	90
	3.2011	-0.313195	-0.174007	3.25858			-0.154899	-0.0823607	-0.160782	-0.238471															77.7778	76.6667	86.6667	88.8889
	-1.19436	-0.0177891	-1.59404	2.68862			-0.138046	-0.194893	-0.0721943	0.0664236															85.5556	91.1111	90	95.5556
	-0.271016	-0.816048	0.373421	1.6101			0.248361	0.217702	-0.189962	-0.0486291															92.2222	82.2222	92.2222	90
	4.78651	1.41071	0.58637	1.37378			0.202903	0.472232	-0.635803	-0.110447															75.5556	81.1111	82.2222	86.6667
	4.12338	0.765483	0.97936	1.60713			-0.0463566	-0.225952	-0.367143	-0.0888784															91.1111	81.1111	88.8889	85.5556
	-0.088993	1.70902	-1.88488	5.97095			0.750934	0.441026	-0.530867	0.0721571															90	82.2222	82.2222	85.5556
	12.6138	4.14558	1.055	6.50246			-0.128802	0.0948741	-0.0708596	0.336258															77.7778	93.3333	87.7778	91.1111
	-0.528201	0.879751	2.31953	2.59368			0.207834	0.221811	-0.746409	-0.170735															78.8889	73.3333	80	88.8889
	4.27859	3.4117	-0.766932	5.48774			0.116524	0.120428	-0.0793917	-0.0220056															77.7778	88.8889	92.2222	83.3333
	2.52517	3.02285	0.885945	4.18776			-0.0389765	0.0305534	-0.158918	-0.0949808															86.6667	77.7778	81.1111	84.4444
	0.354677	2.16673	-0.438783	3.21813			0.286492	-0.0552675	-0.137999	-0.0588694															83.3333	80	85.5556	80
	5.95203	2.9698	-0.0219689	4.66843			0.221339	0.212997	-0.547173	0.00599778															86.6667	90	80	90
	5.01504	1.17521	1.13832	3.27429			0.106131	0.244783	-0.654825	-0.264721															85.5556	94.4444	81.1111	85.5556
	2.66833	0.38215	-1.63533	4.5569			-0.0437753	-0.208062	-0.481112	0.00599814															94.4444	84.4444	86.6667	94.4444
	0.0939897	3.07507	-2.62089	1.4657			-0.0967174	0.0215925	-0.319775	-0.0941449															90	93.3333	93.3333	93.3333
	-0.474621	-0.235755	-1.19625	8.22389			-0.202446	-0.33866	-0.205651	-0.283211															82.2222	76.6667	85.5556	70
	-2.33517	-0.237057	-3.87315	2.40176			-0.296219	-0.550895	-0.220755	-0.339789															87.7778	92.2222	85.5556	82.2222
	-3.28202	2.05908	-5.01438	1.6273			0.27446	-0.0467206	-0.861446	-0.471768															83.3333	77.7778	86.6667	87.7778
	6.53662	4.6511	-5.08288	4.48005			0.622097	0.489475	-0.256235	0.136225															80	83.3333	78.8889	83.3333
	11.1356	5.10686	3.00862	7.31847			-0.29265	-0.384071	-0.236697	-0.198188															82.2222	87.7778	75.5556	90
	-3.03087	0.479448	-2.79046	6.28485			0.162146	0.261725	-0.25518	-0.176247															87.7778	74.4444	84.4444	90
	3.03037	0.444165	0.486042	3.45143			-0.0509152	0.106657	-0.427991	-0.1903															74.4444	87.7778	78.8889	94.4444
	0.145797	0.448848	-1.10096	4.21444			0.194091	0.352643	-0.181861	0.194191															78.8889	74.4444	90	83.3333
	4.56659	2.13904	3.01611	3.91087			0.236935	0.116537	-0.597173	0.0843678															81.1111	84.4444	91.1111	95.5556
	4.52344	1.78267	-0.451742	2.9608			0.20044	0.0761196	-0.342076	0.0122614															88.8889	84.4444	87.7778	88.8889
	4.15527	1.13273	-0.659334	0.833566			0.220419	0.0607927	-0.145209	-0.201033															90	85.5556	90	81.1111
	5.40007	1.47976	-0.793176	2.83957			-0.061933	0.265063	-0.103386	-0.0458094															92.2222	87.7778	70	91.1111
	-0.53769	2.79019	1.02402	4.23431			0.246997	0.263382	-0.394274	-0.256427															80	84.4444	88.8889	88.8889
	4.82121	3.56971	-0.730023	2.10031			8.53979	5.52558	3.69108	7.59692															85.5556	80	87.7778	91.1111
	195.244	50.668	178.412	18.4051			1.25855	0.488533	0.418955	0.155179															94.4444	81.1111	91.1111	92.2222
	15.8616	1.42307	6.33508	1.12684			-0.647551	-0.773321	-0.150126	-0.276039															85.5556	77.7778	90	88.8889
	-4.39712	0.344144	-3.63954	3.5911			-1.21717	-0.514061	-0.409014	-0.475013															87.7778	78.8889	80	90
	-8.76521	0.135742	-4.67371	4.32396			0.510678	0.300641	0.838325	0.356924															78.8889	84.4444	85.5556	88.8889
	8.35723	-0.305741	6.28126	-0.105967			-0.823045	-0.361876	-0.632812	-0.751281															82.2222	84.4444	84.4444	87.7778
	-6.51254	4.61193	-5.92832	3.6921			-0.472967	-0.22734	-0.549789	0.0479736															73.3333	85.5556	78.8889	84.4444
	-4.10224	1.42337	-0.168289	3.36343			-0.410351	-0.271218	-0.148249	-0.012745															90	81.1111	85.5556	78.8889
	-3.91885	8.54535	-2.48924	7.50703			-0.775218	-0.118394	0.0167994	-0.363543															76.6667	86.6667	88.8889	91.1111
	-7.41361	1.01365	-1.27103	2.40891			1.07685	0.685999	0.688011	0.199459															82.2222	85.5556	78.8889	84.4444
	16.5118	3.27977	12.0126	2.32774			0.411628	-0.0426366	0.202067	-0.0153945															87.7778	92.2222	84.4444	83.3333
	6.1095	0.534308	1.91186	1.79098			-0.490842	0.315076	0.477177	-0.196182															77.7778	91.1111	93.3333	72.2222
	-2.81332	-3.56931	1.60702	1.76349			-2.11532	-1.12103	-0.729224	-1.25986															82.2222	70	83.3333	91.1111
	-21.4922	-1.69832	-10.8977	-0.0891568			-0.122871	0.063046	0.308402	-0.0956665															93.3333	82.2222	92.2222	93.3333
	-0.252308	-2.80008	2.59115	3.14813			0.124469	0.101402	0.167015	0.0677393															82.2222	88.8889	70	82.2222
	2.34935	1.60592	2.59821	-0.601822			-0.2011	-0.282468	0.21224	0.0429333															87.7778	83.3333	84.4444	91.1111
	1.17216	-2.11275	1.02727	2.59292			0.216024	0.094879	0.0703956	-0.336301															93.3333	76.6667	93.3333	85.5556
	4.2738	-2.86726	-0.997246	8.81004			0.136086	-0.624889	-0.328062	-0.769059															94.4444	75.5556	88.8889	90
	5.07172	0.782671	-7.04406	4.65168			0.530543	-0.0604556	0.00949512	-0.193127															77.7778	84.4444	74.4444	86.6667
	7.61578	-1.4675	-0.975434	0.535486			-0.588355	-0.298507	-0.0580218	0.0043373															77.7778	78.8889	81.1111	82.2222
	-5.85328	3.47874	-2.64102	5.96299			-0.529429	-0.75839	-0.283458	-0.328622															94.4444	86.6667	82.2222	86.6667
	-6.79575	-3.05968	-4.83586	4.65854			-0.632989	-0.241119	0.062946	0.170666															80	84.4444	87.7778	84.4444
	-3.55592	-0.793535	-0.289972	0.624618			0.365959	0.08285	-0.378276	-0.174828															83.3333	86.6667	88.8889	82.2222
	5.04611	2.3682	-1.90624	1.22322			0.565134	0.0548219	0.0847507	-0.205743															85.5556	85.5556	83.3333	84.4444
	8.53605	1.15239	0.251589	3.98841			0.416002	-0.0898381	-0.0909313	-0.180912															88.8889	80	86.6667	90
	5.33144	2.26598	-0.107844	0.00575959			-1.09614	-0.951933	-0.839669	-0.616437															86.6667	86.6667	84.4444	83.3333
	-11.6103	-0.115221	-11.1986	-1.0953			-0.396466	-0.53915	-0.375521	-0.433794															91.1111	78.8889	92.2222	87.7778
	-3.5912	-1.71343	-4.1535	0.591196			0.518614	0.111504	-0.204101	-0.227009															83.3333	88.8889	88.8889	80
	6.57448	1.17489	-0.496271	2.07407			0.365148	0.832748	0.998688	0.101407															78.8889	87.7778	94.4444	78.8889
	7.68722	11.8397	11.3689	4.52144			-0.239312	-0.666918	0.0495101	0.0274172															73.3333	88.8889	91.1111	85.5556
	0.862602	2.21098	-2.01653	1.03842			-0.201832	-0.516032	-0.312577	-0.532081															91.1111	96.6667	88.8889	96.6667
	-1.07158	0.473392	-5.24507	-0.679022			0.36595	0.45001	0.127376	-0.0397722															88.8889	86.6667	94.4444	90
	4.88411	-0.00512502	3.89505	-0.144477			-0.0250075	-0.170565	0.471266	-0.134107															77.7778	78.8889	92.2222	94.4444
	1.11909	3.68799	1.66033	1.43784			1.85329	0.808822	0.366925	0.17007															80	78.8889	81.1111	80
	28.4251	-2.84358	8.38154	14.6628			0.440465	0.868824	0.707789	0.020633															86.6667	88.8889	77.7778	75.5556
	8.76378	1.06054	8.28316	0.642989			-0.0896021	-0.0335058	-0.312344	-0.492345															76.6667	90	86.6667	90
	-0.868495	0.349147	-3.93935	2.19604			0.0605713	-0.188606	-0.0323164	0.236658															83.3333	80	97.7778	93.3333
	3.95505	1.2722	2.21529	2.93438			0.328017	0.219541	0.132972	0.132388															82.2222	91.1111	83.3333	93.3333
	5.31777	-0.150162	3.67741	1.36348			0.595124	-0.0670104	0.347449	0.146184															92.2222	94.4444	91.1111	78.8889
	10.0847	0.860835	3.2951	0.189756			-0.743269	-0.331839	-0.419117	-0.260205															77.7778	87.7778	83.3333	85.5556
	-7.45782	2.37155	-4.13786	0.499697			0.306793	0.174921	0.418097	0.0454349															90	80	88.8889	92.2222
	4.81674	0.795813	2.8462	5.85668			0.815596	0.410759	0.458482	0.190933															82.2222	84.4444	88.8889	86.6667
	12.1719	0.521359	7.58573	0.872407			0.335614	0.226316	0.317809	0.26384															85.5556	87.7778	87.7778	86.6667
	6.36635	2.44803	5.21792	3.33299			1.46067	0.48228	0.607015	0.42211															83.3333	87.7778	87.7778	91.1111
	18.6638	6.30051	10.8525	0.515238			1.00559	0.12694	0.346205	-0.0610302															74.4444	78.8889	76.6667	86.6667
	15.0732	0.853672	3.15665	2.78045			0.571322	0.708401	0.274916	0.940703															85.5556	83.3333	86.6667	88.8889
	9.33244	1.5221	12.2005	1.1555			0.507273	0.925986	1.00185	0.397052															77.7778	88.8889	91.1111	85.5556
	9.33887	4.74021	15.5809	-0.745332			0.410955	0.0887088	0.433089	-0.146094															74.4444	86.6667	87.7778	87.7778
	5.11767	2.51281	1.69036	0.830474			0.789259	0.627009	0.491233	0.210403															84.4444	90	92.2222	87.7778
	11.3385	0.803325	6.93264	2.55572			0.820731	0.394576	1.08541	0.383335															76.6667	61.1111	83.3333	87.7778
	14.8782	0.706108	11.4675	1.17775			0.690267	0.553416	0.644376	-0.0773005															94.4444	90	85.5556	78.8889
	10.8399	7.73164	8.62561	2.69437			0.115341	0.623781	0.168399	0.862107															87.7778	80	97.7778	92.2222
	6.53102	7.41323	10.2238	7.69484			1.48323	1.33646	0.901277	0.713449															80	74.4444	85.5556	86.6667
	17.9391	2.41747	12.8284	2.3029			1.25818	0.922744	0.389584	0.565023															75.5556	85.5556	84.4444	72.2222
	16.3387	0.813424	9.59849	-0.536047			0.617768	-0.443576	0.0187254	-0.179657															74.4444	82.2222	84.4444	77.7778
	11.2735	0.402101	-0.371536	2.85293			1.92169	0.624038	0.301054	0.00785885															86.6667	85.5556	88.8889	74.4444
	27.2258	0.632294	5.60435	1.98812			-1.28148	-1.03087	-0.536959	-0.93639															74.4444	86.6667	88.8889	92.2222
	-13.6904	-0.925603	-9.77982	-0.604849			-1.07651	-0.503031	-0.363126	-0.453277															92.2222	91.1111	80	86.6667
	-10.2716	-0.796626	-5.27864	0.825215			0.577174	0.205952	0.0452649	0.0165307															86.6667	84.4444	85.5556	97.7778
	9.01879	0.64513	1.67123	1.79269			-0.837968	-0.78761	-0.36224	-0.801426															78.8889	77.7778	85.5556	91.1111
	-9.42183	-2.42186	-11.5178	0.596687			-1.154	-0.919778	-0.368972	-0.332397															88.8889	88.8889	87.7778	88.8889
	-11.5854	-1.10631	-5.90284	3.8213			0.516413	-0.214556	0.225595	0.307347															75.5556	82.2222	85.5556	82.2222
	9.2478	0.610775	1.11813	3.71048			1.62082	1.25012	1.24333	0.688409															85.5556	90	90	85.5556
	23.7338	0.244738	16.1563	1.73171			0.400815	-0.235325	0.480445	0.278814															90	82.2222	83.3333	90
	6.13143	1.2237	3.38238	0.674683			1.09494	0.501972	0.438518	0.0574029															85.5556	92.2222	94.4444	81.1111
	17.2008	1.13556	11.0823	2.6171			2.20662	0.606972	0.39699	0.391725															80	87.7778	85.5556	77.7778
	27.436	4.53637	7.81694	0.139445			-1.30491	-0.97535	0.176531	-0.367602															80	84.4444	91.1111	88.8889
	-11.6027	0.579361	-5.50794	-0.254277			-0.0198178	-1.35257	-0.593346	-0.946871															83.3333	84.4444	80	91.1111
	5.08452	-10.6836	-15.7888	37.3974			2.68703	1.5748	1.20501	1.53326															85.5556	92.2222	83.3333	84.4444
	31.8044	4.27072	27.886	-0.250179			1.24307	0.421337	0.167175	0.328021															87.7778	75.5556	80	96.6667
	17.2982	1.07893	7.02048	0.16657			0.993795	1.26359	0.535782	0.519209															90	92.2222	90	87.7778
	17.065	9.09821	47.1366	4.73376			1.83689	1.10724	0.666205	0.443089															80	87.7778	85.5556	82.2222
	26.8121	3.18488	10.3254	-0.0344703			0.500652	-0.0226759	0.875472	0.214279															76.6667	82.2222	81.1111	94.4444
	9.22536	4.03528	6.65505	-0.660663			0.654719	0.0695606	0.180143	-0.080253															80	78.8889	90	87.7778
	8.35853	0.447446	1.9596	9.09568			0.655184	-0.235729	0.944505	-0.0228953															86.6667	87.7778	82.2222	88.8889
	11.6135	5.27648	5.08417	2.51625			1.46459	0.970777	1.02361	1.03042															80	78.8889	87.7778	84.4444
	17.2106	4.51288	18.2551	13.0522			-0.0993756	-0.018716	0.575039	0.293579															84.4444	84.4444	82.2222	90
	0.768968	3.26666	16.4152	-3.05951			1.8576	0.950371	0.551174	0.877394															83.3333	92.2222	90	88.8889
	24.5156	4.19547	16.8531	5.98818			0.418538	-0.230776	-0.267496	0.476762															88.8889	80	88.8889	85.5556
	7.42	3.83913	5.05999	3.4583			0.678186	0.0978396	0.431437	0.118785															87.7778	82.2222	86.6667	90
	10.1335	-5.03162	3.12412	1.1398			0.682445	0.87265	0.225469	0.168872															80	78.8889	87.7778	93.3333
	10.869	3.16858	5.632	1.62306			0.21767	0.431268	0.0694802	0.0740473															84.4444	90	81.1111	85.5556
	3.08697	0.00198352	3.46842	-1.17088			1.45307	0.585585	0.431227	0.269291															91.1111	94.4444	84.4444	74.4444
	19.742	0.665108	9.17879	1.94903			0.287244	0.143745	-0.406542	-0.20409															86.6667	76.6667	86.6667	85.5556
	4.27883	-0.507694	-0.574845	3.20923			-0.6603	-0.23003	-0.0249307	-0.214297															78.8889	85.5556	94.4444	82.2222
	-6.25699	-2.03534	-1.36163	0.0586864			1.53795	1.04213	1.20369	1.78301															74.4444	91.1111	80	90
	31.8396	11.9391	33.4998	6.96807			0.249665	0.661246	1.22433	0.962988															86.6667	68.8889	93.3333	87.7778
	6.55512	5.83219	20.7697	1.84109			0.822315	0.78325	0.304716	0.703245															92.2222	80	85.5556	86.6667
	12.7216	15.0205	9.63051	2.97748			-0.958527	-0.837764	-0.400157	-0.435079															86.6667	73.3333	81.1111	81.1111
	-8.03121	-0.471394	-6.99107	1.70261			0.763358	0.272347	0.437141	-0.0237626															85.5556	82.2222	98.8889	90
	10.9728	-0.00869421	4.1871	0.188695			0.244661	0.0187744	0.526817	0.0324217															78.8889	77.7778	100	88.8889
	5.65691	0.981516	4.29669	8.61007			6.13737	-0.138562	0.139776	-0.205982															65.5556	82.2222	91.1111	91.1111
	90.0129	5.06418	0.93026	2.0836			3.87488	1.57047	0.799963	1.12154															88.8889	80	90	92.2222
	49.677	3.48044	21.6731	4.9694			0.387601	0.525876	0.788004	0.879629															78.8889	86.6667	86.6667	93.3333
	5.25288	2.61707	11.2459	1.28706			0.42118	0.282267	0.044611	-0.0844429															73.3333	86.6667	83.3333	90
	7.05707	-0.377703	2.03654	1.08684			1.31266	0.790086	0.649628	0.64519															85.5556	84.4444	85.5556	82.2222
	15.0983	4.72846	11.5623	1.61986			0.414908	0.287283	0.293863	0.0783335															83.3333	95.5556	78.8889	94.4444
	5.50645	1.03648	3.90395	0.805301			1.70485	1.1637	0.633711	0.535269															75.5556	82.2222	88.8889	87.7778
	24.1276	3.94163	13.6378	-1.41487			1.12088	0.732524	0.742027	0.447664															83.3333	85.5556	84.4444	94.4444
	16.8914	1.4948	9.94852	1.78222			1.03078	0.929979	1.1282	0.508107															75.5556	82.2222	84.4444	88.8889
	12.7756	0.13768	13.7749	-1.47375			0.916791	0.374636	0.809923	0.857643															94.4444	84.4444	84.4444	93.3333
	16.0947	8.04043	12.2251	0.986812			0.359109	0.290648	0.307665	0.275253															84.4444	82.2222	81.1111	83.3333
	5.99741	-0.846955	5.25936	3.17136			1.26059	0.168009	0.206057	0.585832															86.6667	88.8889	76.6667	81.1111
	16.9129	2.27885	9.0656	1.11991			-0.698455	-0.3103	-0.128151	-0.355113															83.3333	83.3333	87.7778	81.1111
	-6.42723	0.787919	-2.73671	2.77331			-0.0431074	-0.240365	-0.438158	-0.75639															86.6667	82.2222	92.2222	83.3333
	0.519679	-2.30688	-6.05192	3.19324			0.950707	0.307009	0.35752	0.552425															82.2222	88.8889	86.6667	88.8889
	15.0003	2.44168	9.2089	6.88595			0.25827	0.298133	-0.027202	0.254944															74.4444	92.2222	93.3333	91.1111
	4.00068	4.58074	7.4853	4.23953			-0.0682819	0.390235	0.251638	0.506823															81.1111	87.7778	83.3333	81.1111
	0.656648	2.26898	6.29169	3.12158			1.64987	1.06753	0.59143	0.646987															84.4444	71.1111	80	91.1111
	24.3279	6.31876	15.9558	2.63462			0.0351778	0.0684892	0.111334	-0.220869															86.6667	94.4444	93.3333	91.1111
	0.605558	-0.58603	-0.214679	-0.397432			0.916389	1.10761	2.06585	0.626956															75.5556	91.1111	86.6667	88.8889
	9.73545	0.589861	17.549	14.8771			0.505814	0.134462	0.669348	-0.3474															77.7778	86.6667	80	85.5556
	3.09673	0.706172	0.689748	4.25996			1.06898	0.806753	1.94384	1.02858															91.1111	92.2222	88.8889	73.3333
	17.792	0.860928	18.0227	1.80838			1.0086	0.720797	1.09496	1.55897															87.7778	83.3333	85.5556	86.6667
	13.2602	8.58332	23.8061	11.1686			0.0179347	0.130428	-0.115121	0.0947653															84.4444	91.1111	91.1111	77.7778
	0.735748	-0.330525	1.43217	2.71071			0.195187	0.132749	0.993562	0.537899															80	84.4444	85.5556	93.3333
	4.58375	1.31526	9.42648	3.62996			0.833414	0.434921	0.312201	0.0922582															74.4444	85.5556	80	87.7778
	12.9186	2.11747	5.87869	-0.225657			0.254399	0.255563	0.306919	0.546319															88.8889	84.4444	87.7778	88.8889
	4.42602	2.46847	8.20901	4.68623			-0.469474	-0.359257	-0.16369	-0.538935															92.2222	85.5556	82.2222	82.2222
	-4.5452	-1.40213	-4.40465	1.21517			1.41944	0.410618	0.107194	-0.115997															76.6667	91.1111	83.3333	85.5556
	19.9137	2.28243	2.65556	1.40522			1.37734	1.31992	0.899756	0.78576															81.1111	83.3333	91.1111	85.5556
	18.0584	0.444771	10.2405	2.57976			-0.233646	0.0111358	0.259256	-0.0260928															83.3333	74.4444	86.6667	94.4444
	-1.65235	1.38812	1.54391	1.71584			0.572279	0.0884248	0.667873	0.286384															91.1111	92.2222	81.1111	86.6667
	7.53651	1.79798	5.9698	0.770507			0.194238	-0.021364	0.0172693	0.644753															83.3333	75.5556	87.7778	91.1111
	4.48353	2.99088	5.02802	1.53872			-0.134372	-0.328864	0.308424	0.845234															84.4444	86.6667	96.6667	95.5556
	-0.994892	15.4187	7.36822	19.7162			0.869788	-0.000914838	0.224427	0.238717															82.2222	88.8889	86.6667	81.1111
	13.8612	3.17097	4.6553	13.0779			0.478367	0.053361	-0.06025	-0.0447753															86.6667	81.1111	70	94.4444
	6.46106	3.35795	0.949104	1.80474			-0.296312	-0.443725	-0.107958	-0.0121463															82.2222	71.1111	78.8889	90
	-2.93683	0.606725	-1.1427	1.89241			0.216186	-0.0935241	0.186582	-0.297301															87.7778	82.2222	95.5556	90
	3.49697	0.605218	0.201394	-0.497839			-0.585085	-0.461465	-0.133125	-0.423684															93.3333	90	93.3333	81.1111
	-6.15784	5.18946	-3.94905	0.72984			-0.985632	0.200587	-0.0171599	-0.133376															88.8889	87.7778	93.3333	85.5556
	-8.70652	0.896083	13.6233	3.91279			1.0396	0.904563	1.05599	1.0217															73.3333	84.4444	94.4444	87.7778
	22.4084	19.6095	26.5985	9.28294			-1.01055	-0.694796	-0.443276	-0.557594															85.5556	85.5556	84.4444	83.3333
	-9.74764	-0.604102	-6.91424	3.53339			0.464622	0.317948	0.155635	-0.00591529															88.8889	82.2222	83.3333	92.2222
	6.10499	0.416213	3.0852	4.00924			0.689328	-0.0838891	0.0188663	-0.574096															90	84.4444	92.2222	86.6667
	10.5523	-2.03867	-4.74984	-3.11138			0.693646	0.893748	0.807341	0.437049															91.1111	86.6667	88.8889	86.6667
	10.7342	-0.376717	12.5881	-1.92621			0.342744	0.64165	0.355373	0.551739															81.1111	71.1111	92.2222	92.2222
	5.53228	2.20094	9.74449	4.36029			0.797424	0.684895	0.469917	-0.235079															88.8889	92.2222	86.6667	91.1111
	10.9916	1.30575	3.66566	12.1399			1.48887	0.730832	0.460987	0.711169															86.6667	83.3333	82.2222	81.1111
	20.7972	3.82881	12.5861	1.77927			1.08929	0.676241	0.226114	0.427921															88.8889	83.3333	86.6667	78.8889
	16.9384	3.0728	9.74421	2.70464			-0.120102	0.312076	0.0384482	-0.314727															77.7778	82.2222	80	92.2222
	-1.68123	0.581483	-0.139261	-0.229546			0.647608	0.341547	0.14873	0.538091															77.7778	85.5556	91.1111	86.6667
	9.49182	7.99486	5.79931	8.11799			1.09576	0.710107	1.00674	0.708005															80	91.1111	82.2222	91.1111
	15.3042	2.93228	19.4097	0.283354			0.750614	0.36165	0.260119	0.354925															83.3333	87.7778	84.4444	87.7778
	9.95676	1.48102	6.1588	2.85279			-0.273788	-0.433109	-0.0507939	0.204368															90	91.1111	93.3333	80
	-1.91147	1.88483	0.824923	0.337577			0.685661	0.77074	0.308257	0.266959															83.3333	71.1111	82.2222	91.1111
	13.2889	-2.74844	6.54282	3.99621			0.417843	0.189313	0.369478	-0.092222															82.2222	80	91.1111	90
	7.63437	-1.65681	2.98873	0.773298			0.632227	0.441181	0.277033	0.0317094															87.7778	90	92.2222	84.4444
	9.66254	-0.724572	4.30448	1.58454			0.475224	1.79628	4.65573	1.5559															83.3333	92.2222	84.4444	81.1111
	10.1397	-0.37908	58.1793	7.36186			-0.046257	0.16188	0.442249	0.0546579															84.4444	91.1111	93.3333	81.1111
	0.143276	-1.07236	3.36556	-2.49902			0.00571897	-0.327157	-0.0300878	-0.0806101															75.5556	84.4444	85.5556	84.4444
	0.871971	-2.70565	-1.40464	1.22528			-0.159001	-0.165384	0.124943	-0.234511															84.4444	85.5556	75.5556	86.6667
	-1.53544	-1.04624	-0.505397	2.19129			-0.225331	-0.141426	0.165649	-0.0328725
	-2.27973	0.102266	0.707235	0.000412911			0.00832516	0.0509651	0.400455	0.254169
	0.852934	1.31017	4.70041	-0.919367			0.156029	0.500297	0.542839	0.413199
	3.49304	2.39974	9.11065	7.98308			-0.00724336	0.10426	0.407702	0.401041
	0.553179	-0.0628546	4.79768	4.97719			0.055516	0.481685	0.229131	0.190693
	1.49056	0.0559814	6.03936	4.4337			0.264709	0.703094	0.739753	0.739568
	4.70859	-0.980256	12.4214	-2.83968			1.51895	1.5319	1.65411	0.768903
	23.3855	2.5456	24.0336	2.54789			0.320737	0.243608	1.48062	0.747856
	5.03077	1.35644	13.9314	3.29659			0.0549168	0.271539	0.218166	-0.0603863
	1.78508	1.07319	3.01873	-1.60746			-0.626417	-0.5417	-0.141269	-0.354482
	-9.6843	-0.283152	-5.06279	-4.30936			0.291953	0.615004	0.938329	0.422376
	4.00485	-0.0544096	10.6657	1.77632			0.314561	0.244626	0.145046	0.0829167
	6.28004	0.213381	2.64172	-1.61983			0.269152	0.121209	0.441844	0.428903
	5.67168	1.08372	6.19355	1.21432			-0.0969602	-0.118581	-0.247563	-0.210696
	-0.099454	1.35435	-2.20229	1.18361			0.258881	0.0650437	0.167188	0.0944881
	4.31195	0.531944	2.61252	2.37448			-0.0847929	-0.009257	1.03391	0.474282
	-0.0867767	-1.18153	9.02809	8.46419			0.61747	0.584733	0.651153	0.183299
	8.49591	4.52923	7.64337	0.88452			0.409091	0.322648	1.19455	0.350764
	7.88173	1.00724	10.1725	1.75537			-0.0211874	0.0636445	0.437719	0.163497
	0.647726	0.603321	4.55708	-4.56734			0.163224	0.239697	0.287516	0.163118
	2.87593	0.892228	4.01791	-1.29151			0.130261	0.226103	0.523887	0.187681
	2.61723	0.543186	4.71549	0.743853			0.087527	0.0295756	0.416093	0.0505476
	1.78068	0.554989	2.62004	-2.48156			0.200775	0.0866218	1.36399	2.62237
	3.50962	0.296062	27.5209	21.3609			0.154646	0.115742	0.170855	-0.101758
	3.6621	1.80731	2.0425	-1.96072			0.267353	0.0608564	0.49782	0.0248972
	4.67582	-0.148922	3.29933	2.01648			0.148455	0.220625	0.269327	-0.0120728
	2.65432	0.100641	3.42962	-0.568654			0.462492	0.44265	0.478527	0.461019
	7.53627	2.28465	8.80793	3.45912			0.613536	0.727403	0.598376	0.12651
	9.444	-0.817887	6.27676	-1.22579			0.270486	0.355747	0.0298034	-0.11623
	4.87078	-1.48076	2.44118	0.644551			0.2586	0.252029	0.246084	0.201758
	4.87802	2.13902	4.42148	3.14249			0.150988	0.121339	0.33418	0.0473348
	2.4905	0.36874	3.21351	1.16259			0.448124	0.462056	0.34478	0.255967
	7.71466	1.29142	5.88772	-1.5532			0.292915	0.191209	0.318705	0.178457
	5.07604	0.617372	3.51146	4.5731			0.788084	0.395275	0.651507	0.0973263
	12.6195	2.22567	6.66175	1.1015			0.0936938	0.126256	0.354118	0.205069
	2.50803	0.217418	5.57656	-0.00519555			0.108237	0.378071	0.416369	0.0273669
	2.65442	0.873004	4.023	-1.753			0.144762	0.17414	0.180598	0.402232
	2.34754	-1.19777	5.10147	2.40896			0.214717	0.15544	0.360543	0.128523
	3.50154	-0.364889	4.04505	0.745259			-0.192551	-0.0475481	0.0296879	-0.204148
	-2.07149	0.151166	-0.0991571	-2.03523			-0.340457	-0.412322	-0.349315	-0.375619
	-3.44371	1.16639	-4.80297	0.213359			0.307674	0.388414	0.325704	0.0347764
	6.64046	2.40113	4.64397	-3.7572			0.357661	0.46033	0.55776	0.331977
	5.35391	0.632125	8.08968	5.64637			0.28196	0.42034	0.598112	-0.0338851
	5.25043	2.11715	5.22433	2.08178			0.115563	0.158346	0.0464618	0.0738102
	2.83314	-0.673414	2.54247	3.44844			-0.101389	-0.143488	0.116576	0.0367687
	-0.838577	-4.6673	1.58936	1.10357			0.173607	0.237757	0.137691	-0.072642
	3.06648	-0.80604	2.81295	-1.81726			0.540911	0.519052	0.542066	0.241642
	8.59385	-1.48524	6.26657	-0.737586			0.158542	0.276786	0.541521	0.146669
	3.09996	1.90424	5.13163	-1.15333			0.176246	0.29983	0.341691	-0.00358874
	3.64615	3.16461	2.97668	-1.38175

## Sheet: fig3
b	RO	Hit		b (inset)	RO			Hit			c	RO	Hit		c (inset)	RO			Hit				e	Early	Late		e (inset)	Early			Late			f	Early	Late		e (inset)	Early			Late				g	Cell number	Mice number	outcome monitoring neurons
	0.792549	0.362511		data time	mean	s.d.	n	mean	s.d.	n		0.792549	0.362511		data time	mean	s.d.	n	mean	s.d.	n			0.303871	-0.22855		data time	mean	s.d.	n	mean	s.d.	n		0.303871	-0.22855		data time	mean	s.d.	n	mean	s.d.	n			1	A1	YES
	-0.140377	-0.931873		-0.466667	6.44699	20.7887	549	6.10739	18.1425	549		0.121116	-0.30576		-0.466667	5.26046	26.7107	179	8.01638	23.6936	179			2.05008	1.74979		-0.466667	1.22881	3.58745	549	1.0044	4.64364	549		0.0235499	0.010073		-0.466667	0.587137	3.49603	118	1.18384	4.56216	118			2	A1	NO
	1.7959	1.6654		-0.433333	6.92153	21.2731	549	6.33289	18.4402	549		0.829752	-0.834141		-0.433333	5.54053	27.2787	179	8.37244	24.1695	179			1.34444	1.73573		-0.433333	1.41469	3.79162	549	1.13984	4.48722	549		1.3385	0.118604		-0.433333	0.532888	3.57399	118	1.51494	4.02657	118			3	A1	NO
	0.160805	0.276919		-0.4	7.39864	21.6639	549	6.39554	18.6959	549		0.153122	-0.0156193		-0.4	5.8444	27.7116	179	8.60774	24.5598	179			0.105935	0.301925		-0.4	1.55388	4.03365	549	1.08201	4.5127	549		0.569971	0.275508		-0.4	0.564505	3.59939	118	1.52475	3.99196	118			4	A1	NO
	0.121116	-0.30576		-0.366667	7.65155	21.5974	549	6.36249	18.8873	549		0.84842	-0.0568981		-0.366667	6.12165	27.4148	179	8.71056	24.7679	179			0.983882	0.730089		-0.366667	1.59621	4.19604	549	0.934558	4.64747	549		0.252274	-0.0795157		-0.366667	0.631216	3.57561	118	1.37252	4.13695	118			5	A1	YES
	0.829752	-0.834141		-0.333333	7.73219	21.3187	549	6.34634	19.0256	549		1.04627	-0.165948		-0.333333	6.41962	26.7529	179	8.78118	24.8776	179			2.38736	1.34907		-0.333333	1.5666	4.21103	549	0.873702	4.81593	549		1.40903	0.196717		-0.333333	0.711455	3.51143	118	1.39362	4.16644	118			6	A1	YES
	-0.24122	0.424158		-0.3	7.8693	21.4408	549	6.37567	19.2237	549		7.08123	0.601259		-0.3	6.78202	26.6178	179	8.84466	25.1166	179			0.913837	0.920242		-0.3	1.52811	4.16927	549	1.02108	4.99773	549		9.57127	3.46109		-0.3	0.76357	3.63552	118	1.73483	4.33687	118			7	A1	NO
	1.98136	1.16956		-0.266667	8.20879	22.011	549	6.41068	19.4928	549		1.15058	0.2217		-0.266667	7.27019	27.3387	179	8.87086	25.4662	179			0.721755	1.04724		-0.266667	1.50799	4.21116	549	1.34842	5.24733	549		0.743954	-0.250728		-0.266667	0.701837	3.88829	118	2.22789	4.60816	118			8	A1	NO
	0.766384	0.41888		-0.233333	8.61067	22.6309	549	6.45003	19.7345	549		2.8499	-0.651176		-0.233333	7.83688	28.4386	179	8.87328	25.7066	179			1.0529	1.63524		-0.233333	1.51984	4.45393	549	1.68869	5.65882	549		1.46322	0.172868		-0.233333	0.599381	4.05078	118	2.56155	4.71755	118			9	A1	NO
	0.628472	0.419067		-0.2	8.74945	23.0788	549	6.52214	19.8573	549		0.600803	-0.494401		-0.2	8.28618	29.2301	179	8.87192	25.7852	179			0.391457	0.648526		-0.2	1.59493	4.86941	549	1.87662	6.01971	549		2.78785	0.982022		-0.2	0.6966	4.31442	118	2.48363	4.40031	118			10	A1	NO
	0.511673	1.10833		-0.166667	8.60864	23.4179	549	6.6709	19.9586	549		0.961501	-1.54695		-0.166667	8.62845	29.8619	179	8.92034	25.8714	179			0.506693	0.928371		-0.166667	1.7275	5.17248	549	1.90144	6.10478	549		2.73879	1.1962		-0.166667	1.04264	4.51257	118	2.03575	3.91021	118			11	A1	NO
	2.77691	1.58367		-0.133333	8.58331	23.8135	549	6.93226	20.2419	549		0.236505	-0.0147993		-0.133333	9.0748	30.7314	179	9.11341	26.1179	179			0.657371	1.04188		-0.133333	1.85564	5.17778	549	1.85416	6.15266	549		0.1211	-0.348058		-0.133333	1.3718	4.32389	118	1.55117	4.01902	118			12	A1	NO
	2.7925	1.84958		-0.1	8.87784	24.3653	549	7.1557	20.5148	549		3.64612	-0.131968		-0.1	9.51164	31.6994	179	9.31073	26.3394	179			0.330048	0.90871		-0.1	1.92269	4.99967	549	1.78902	6.41233	549		1.77335	0.850004		-0.1	1.44603	3.93952	118	1.28229	4.59631	118			13	A1	NO
	0.153122	-0.0156193		-0.0666667	9.18017	24.8497	549	7.05894	20.4849	549		0.180028	-0.60047		-0.0666667	9.58412	32.2661	179	9.14697	26.175	179			0.931561	0.589233		-0.0666667	1.92695	4.86671	549	1.74561	6.79882	549		0.136877	0.0385028		-0.0666667	1.32231	3.74527	118	1.24779	5.15131	118			14	A1	YES
	-0.466676	-0.0232815		-0.0333333	9.13586	24.8669	549	6.66247	20.3041	549		1.92874	0.732249		-0.0333333	9.3944	32.0178	179	8.61488	25.5847	179			1.20285	0.907691		-0.0333333	1.87959	4.91974	549	1.71653	7.09832	549		0.139853	-0.0132808		-0.0333333	1.18013	3.82469	118	1.30078	5.68483	118			15	A1	NO
	2.89611	2.44399		0	8.86341	24.5449	549	6.39985	20.1875	549		1.00279	-0.120454		0	9.4699	31.3992	179	8.21718	24.951	179			0.343501	1.06326		0	1.74526	5.13454	549	1.56292	7.16993	549		0.419753	0.123163		0	1.08176	3.96045	118	1.14268	6.27735	118			16	A1	NO
	0.219869	0.58009		0.0333333	8.78817	24.565	549	6.65688	20.2316	549		0.581212	0.0247468		0.0333333	9.98324	31.3601	179	8.31245	24.7282	179			0.426538	0.653551		0.0333333	1.55309	5.47061	549	1.25675	7.03078	549		0.147172	-0.902025		0.0333333	1.0531	4.0841	118	0.624065	6.7179	118			17	A1	NO
	2.42487	2.64082		0.0666667	9.12204	25.2997	549	7.4074	20.6357	549		0.72053	0.101233		0.0666667	10.5902	32.143	179	8.71164	25.0656	179			0.59071	0.716412		0.0666667	1.50632	6.01948	549	1.05849	7.11283	549		1.13742	0.273345		0.0666667	1.24984	4.30761	118	0.0241954	7.34267	118			18	A1	NO
	0.84842	-0.0568981		0.1	9.7415	26.4512	549	8.36783	21.5277	549		0.415382	-0.259408		0.1	11.0603	33.2172	179	9.05464	25.8214	179			0.708496	1.10934		0.1	1.79956	6.9909	549	1.18654	7.9397	549		0.505471	0.0677688		0.1	1.86427	4.67088	118	-0.237391	8.37494	118			19	A1	YES
	0.666145	0.836641		0.133333	10.4118	27.3807	549	9.29693	22.741	549		0.588784	-0.861766		0.133333	11.565	34.1075	179	9.19117	26.7476	179			0.350125	0.395866		0.133333	2.38812	8.39715	549	1.54028	9.3704	549		0.489577	0.104937		0.133333	2.88741	5.05694	118	-0.0481793	9.39422	118			20	A1	NO
	1.32336	1.7686		0.166667	10.9066	27.7179	549	10.0345	23.9284	549		0.0814715	-1.56253		0.166667	12.2902	34.7463	179	9.11445	27.6653	179			0.155341	0.70692		0.166667	3.05748	9.94299	549	1.87009	10.7726	549		1.61774	0.764504		0.166667	4.06869	5.77234	118	0.362272	10.2838	118			21	A1	NO
	2.13459	1.27393		0.2	11.1416	27.7528	549	10.4525	24.816	549		0.545331	0.0776751		0.2	13.1493	35.3052	179	8.88312	28.532	179			0.724752	0.95002		0.2	3.64612	11.3605	549	2.04705	11.86	549		0.667326	0.0391093		0.2	5.1163	6.95335	118	0.748602	11.0763	118			22	A1	NO
	-0.221494	1.25631		0.233333	11.3174	27.7873	549	10.5131	25.2902	549		0.0229967	-0.367115		0.233333	13.9557	35.7568	179	8.63115	29.2623	179			0.320703	0.655292		0.233333	4.1145	12.6231	549	2.14501	12.8233	549		1.34852	0.637638		0.233333	5.86869	8.16582	118	1.05788	11.831	118			23	A1	NO
	1.05384	0.895863		0.266667	11.6841	27.8527	549	10.3062	25.3244	549		0.605122	0.0448123		0.266667	14.6376	35.9239	179	8.40571	29.5363	179			0.762429	1.07115		0.266667	4.49757	13.7833	549	2.35677	13.8364	549		0.0588663	-0.00408492		0.266667	6.36611	9.1913	118	1.35784	12.6664	118			24	A1	NO
	0.920713	0.5625		0.3	12.1465	27.8803	549	9.99834	24.9312	549		0.393514	-0.538013		0.3	15.2091	35.6999	179	8.07374	29.0138	179			0.444746	0.837328		0.3	4.86195	14.7596	549	2.80917	14.8507	549		0.119688	-0.0670422		0.3	6.84225	10.0264	118	1.70024	13.643	118			25	A1	NO
	1.04627	-0.165948		0.333333	12.3809	27.7695	549	9.73096	24.2754	549		0.0472571	-0.370099		0.333333	15.6706	35.2527	179	7.5539	27.8381	179			1.14648	0.862349		0.333333	5.2262	15.4277	549	3.38593	15.6479	549		1.06355	0.266098		0.333333	7.45592	10.6302	118	2.02629	14.5053	118			26	A2	YES
	1.22114	0.921784		0.366667	12.3787	27.6307	549	9.55907	23.6624	549		0.963681	-0.855742		0.366667	16.0845	34.8921	179	6.97546	26.6197	179			-1.01599	-0.257906		0.366667	5.53465	15.7844	549	3.84559	16.1118	549		0.251623	-0.213128		0.366667	8.03809	11.0404	118	2.25226	14.7724	118			27	A2	NO
	0.706912	0.466114		0.4	12.5986	27.7854	549	9.49615	23.2675	549		0.677063	-0.364462		0.4	16.6079	34.9121	179	6.52048	25.8312	179			0.149797	0.843485		0.4	5.75713	15.9456	549	4.15643	16.4843	549		1.22612	0.468469		0.4	8.33921	11.3714	118	2.44478	14.5189	118			28	A2	NO
	0.352074	0.785041		0.433333	13.4522	28.5337	549	9.59156	23.1124	549		0.620015	-0.549862		0.433333	17.2853	35.5211	179	6.30457	25.5428	179			-0.962495	-0.347471		0.433333	5.94113	16.095	549	4.44356	16.957	549		0.305364	0.0229401		0.433333	8.39825	11.807	118	2.70266	14.2289	118			29	A2	NO
	-0.644881	0.887585		0.466667	14.76	29.7627	549	9.93844	23.1669	549		0.610456	-0.167206		0.466667	17.9079	36.5114	179	6.37947	25.5828	179			-3.44193	-2.48603		0.466667	6.15051	16.3975	549	4.67535	17.4057	549		0.687465	0.00499736		0.466667	8.46431	12.4775	118	2.95089	14.1142	118			30	A2	NO
	3.32561	4.72461		0.5	15.8928	30.7381	549	10.5615	23.4328	549		0.516703	-1.19336		0.5	18.2218	37.1429	179	6.64137	25.771	179			-6.55991	-3.36375		0.5	6.42308	16.8738	549	4.76484	17.7031	549		1.02104	0.408478		0.5	8.71407	13.3148	118	3.10947	14.0507	118			31	A2	NO
	-0.443486	-0.260094		0.533333	16.4177	30.837	549	11.3045	23.9027	549		0.499035	-0.910632		0.533333	18.2398	36.6829	179	6.84906	26.0066	179			0.0235499	0.010073		0.533333	6.74546	17.4147	549	4.81702	17.9039	549		0.504175	-0.29657		0.533333	9.16458	14.2196	118	3.31179	13.9917	118			32	A2	NO
	7.08123	0.601259		0.566667	16.3554	30.3215	549	11.9409	24.4815	549		0.642717	-1.33713		0.566667	18.1512	35.4024	179	6.89846	26.189	179			1.3385	0.118604		0.566667	7.01566	17.8925	549	5.00848	18.0637	549		0.685837	-0.344251		0.566667	9.68144	15.1623	118	3.69364	14.0807	118			33	A2	YES
	-0.51964	-0.07416		0.6	16.0069	29.9059	549	12.4245	25.1128	549		0.93778	-0.13803		0.6	18.0539	34.4479	179	6.96933	26.3099	179			0.870113	1.08292		0.6	7.1045	18.2753	549	5.38891	18.1854	549		0.110898	-0.239738		0.6	9.99839	16.0398	118	4.17389	14.3667	118			34	A2	NO
	1.15058	0.2217		0.633333	15.8546	30.1111	549	12.9315	25.8594	549		0.510181	0.147705		0.633333	18.0379	34.704	179	7.30905	26.5474	179			0.217175	0.312756		0.633333	6.99047	18.5787	549	5.87318	18.3487	549		2.45713	0.859907		0.633333	9.95793	16.7412	118	4.60372	14.8138	118			35	A2	YES
	2.8499	-0.651176		0.666667	16.2858	30.9721	549	13.5981	26.7603	549		0.3776	-0.144435		0.666667	18.2996	36.026	179	7.88821	26.9708	179			1.535	0.93435		0.666667	6.78134	18.7663	549	6.25316	18.5745	549		0.323403	0.0372		0.666667	9.73379	17.3784	118	4.8564	15.3655	118			36	A2	YES
	-0.235478	-1.41257		0.7	17.22	32.0837	549	14.3072	27.6745	549		0.987222	0.275541		0.7	18.9383	37.4932	179	8.37991	27.3286	179			1.64877	0.91498		0.7	6.59979	18.7907	549	6.32187	18.8171	549		0.312685	-0.550622		0.7	9.59507	18.1469	118	4.85811	15.9534	118			37	A2	NO
	-0.0829997	-0.432139		0.733333	18.2782	33.0391	549	14.828	28.3098	549		0.305921	-1.03504		0.733333	19.8221	38.3699	179	8.54998	27.2989	179			0.569971	0.275508		0.733333	6.50464	18.7561	549	6.17253	19.0817	549		0.63797	-0.303363		0.733333	9.61814	19.0384	118	4.73419	16.4806	118			38	A2	NO
	0.600803	-0.494401		0.766667	19.2226	33.6159	549	15.0949	28.5473	549		1.07501	-0.086976		0.766667	20.7267	38.5599	179	8.50181	26.8625	179			0.626572	0.569992		0.766667	6.50837	18.8699	549	6.12343	19.2895	549		0.0428009	-0.290651		0.766667	9.77237	19.9594	118	4.6871	16.9642	118			39	A2	YES
	-0.311547	0.270936		0.8	19.9823	33.8304	549	15.2355	28.5512	549		0.665223	-0.13557		0.8	21.4033	38.2052	179	8.46552	26.3151	179			0.252274	-0.0795157		0.8	6.61896	19.2063	549	6.27411	19.374	549		0.320966	-0.36326		0.8	10.0736	20.8311	118	4.7814	17.4752	118			40	A2	NO
	0.120666	3.32994		0.833333	20.4638	33.7961	549	15.3601	28.4398	549		0.102782	0.0163207		0.833333	21.6188	37.4415	179	8.53497	25.8557	179			-0.216165	0.878225		0.833333	6.83453	19.6559	549	6.47137	19.4301	549		0.520726	-0.238065		0.833333	10.5308	21.5982	118	5.00125	17.9062	118			41	A2	NO
	1.157	1.26647		0.866667	20.6096	33.6825	549	15.4782	28.2049	549		0.136223	-0.216751		0.866667	21.3727	36.7038	179	8.678	25.4031	179			-1.56006	-0.0238797		0.866667	7.07398	20.0512	549	6.6296	19.5317	549		1.34482	0.501594		0.866667	10.9865	22.2734	118	5.29298	18.1093	118			42	A2	NO
	0.961501	-1.54695		0.9	20.4939	33.5853	549	15.5991	27.8812	549		0.448339	-0.489499		0.9	20.8604	36.3055	179	8.84652	24.8145	179			3.38255	4.70292		0.9	7.18924	20.2777	549	6.80616	19.7332	549		0.0719521	-0.155071		0.9	11.1868	22.7953	118	5.52022	18.1375	118			43	A2	YES
	-0.363527	-0.65621		0.933333	20.2764	33.4799	549	15.7209	27.4797	549		1.04212	0.409483		0.933333	20.2192	35.8416	179	9.03048	24.0569	179			2.59664	1.97258		0.933333	7.12158	20.3341	549	7.04452	20.03	549		0.831218	0.157394		0.933333	11.0966	23.0662	118	5.57959	18.1082	118			44	A2	NO
	0.236505	-0.0147993		0.966667	20.1143	33.3353	549	15.7825	26.9501	549		0.607102	0.0292239		0.966667	19.5517	34.7199	179	9.25125	23.2748	179			-0.0784347	0.571694		0.966667	6.97958	20.3118	549	7.2805	20.2602	549		0.713126	-0.109234		0.966667	10.9507	23.1147	118	5.5688	18.0321	118			45	A2	YES
	-0.241182	-0.713215		1	20.0079	33.0849	549	15.7435	26.3046	549		1.02703	-0.00585419		1	18.9457	33.055	179	9.47977	22.6281	179			0.370517	0.294447		1	6.91705	20.2653	549	7.42941	20.3075	549		0.3408	-0.122995		1	10.9264	23.0573	118	5.70353	17.9019	118			46	A2	NO
	0.933012	2.24241										0.0979884	-1.21989											1.40903	0.196717										0.285394	-0.0337805											47	A2	NO
	-0.0227152	0.680144										0.182569	-0.148959											-0.98741	-0.603589										0.0197217	-1.23016											48	A2	NO
	-0.000840426	-0.247724										0.439053	0.0155041											0.215606	0.312979										0.162124	0.0285899											49	A2	NO
	1.32013	1.99161										0.421318	0.121299											-2.59329	-1.32574										0.464412	-0.278816											50	A2	NO
	3.64612	-0.131968										0.0482463	-0.305162											9.57127	3.46109										0.519169	0.161054											51	A2	YES
	0.180028	-0.60047										0.109668	-0.216892											0.743954	-0.250728										0.0824674	-0.217484											52	A2	YES
	1.92874	0.732249										0.159622	-0.554263											3.43758	2.79248										0.0565126	-0.557563											53	A2	YES
	0.385775	0.786287										0.0431467	-0.361222											4.04175	2.67128										0.261554	-0.122269											54	A2	NO
	-0.238155	0.597812										2.24957	1.08602											-1.63945	-0.385971										0.0838073	-0.0177509											55	A2	NO
	1.00279	-0.120454										1.13347	0.0968669											1.46322	0.172868										0.159313	-0.171738											56	A2	YES
	0.581212	0.0247468										1.5285	0.0201279											0.0835425	0.265877										0.254125	0.0227511											57	A2	YES
	0.425935	0.765107										1.13166	0.458053											-0.884167	-0.205864										0.343654	0.165822											58	A2	NO
	-2.25197	-0.038114										1.09692	0.378721											-0.110567	0.308606										0.125144	0.0384782											59	A2	NO
	-0.724129	-0.122434										0.447953	0.0190262											-0.758654	-0.280888										0.0402557	-0.133754											60	A2	NO
	0.744637	1.52985										1.17765	0.448649											-2.64048	-1.25006										0.020558	-0.2637											61	A2	NO
	0.72053	0.101233										1.37216	-0.0792357											0.427515	1.22909										0.00141648	-0.262284											62	A2	YES
	0.415382	-0.259408										0.858768	-0.193805											2.78785	0.982022										0.0335373	0.0127928											63	A2	YES
	0.588784	-0.861766										0.809738	0.0589747											1.32866	1.03163										0.0836174	-0.344078											64	A2	YES
	0.0814715	-1.56253										0.347331	0.075381											3.32801	2.20206										0.651838	0.254472											65	A2	YES
	3.50594	2.98075										0.739006	0.278556											-3.78401	-2.08329										0.865011	-0.197109											66	A2	NO
	-0.838831	-1.00437										0.605187	0.27797											2.73879	1.1962										0.154982	-0.223444											67	A2	NO
	0.545331	0.0776751										0.471329	-0.218715											-0.499271	-0.748085										0.00301097	-0.0471372											68	A2	YES
	0.0229967	-0.367115										0.737576	0.183206											0.188396	0.231433										0.0751111	-0.173854											69	A2	YES
	0.175609	0.496495										1.63985	-0.0179362											-0.57227	-0.194559										1.38121	0.214505											70	A2	NO
	-0.434832	-0.722851										0.358825	0.0855147											0.27611	0.810247										0.294972	0.0809241											71	A2	NO
	0.786555	0.49982										0.207294	-0.165179											0.779286	0.757741										0.652843	0.28696											72	A2	NO
	0.605122	0.0448123										1.51009	0.479565											-0.669173	-0.263589										1.14678	0.123105											73	A2	YES
	-0.700525	-0.0440472										4.34874	1.28423											-0.180537	0.179859										0.191043	-0.791558											74	A2	NO
	0.393514	-0.538013										1.07442	0.171678											0.1211	-0.348058										0.517111	0.257021											75	A2	YES
	0.445934	1.8767										2.22753	0.361262											-1.91782	-0.995775										0.166262	-0.145013											76	A2	NO
	-0.987319	-1.25224										1.15214	0.545982											2.4523	1.62257										0.394484	-0.232207											77	A2	NO
	-0.927701	-1.08241										1.01388	0.242929											1.60328	1.53066										0.607999	0.181684											78	A2	NO
	-1.63587	-0.754888										3.47097	0.679831											0.785073	1.35019										0.420459	-0.16142											79	A2	NO
	-0.821127	-1.96039										1.39801	0.380376											1.77335	0.850004										0.785429	0.203432											80	A2	NO
	-0.519545	-0.344372										2.34398	-0.188052											2.2038	1.64615										0.665804	0.20812											81	A2	NO
	-0.762284	-1.30096										0.137811	0.0538728											2.39252	1.34974										0.547122	0.186579											82	A2	NO
	0.35986	1.10785										0.688033	0.0703078											-1.1837	-0.780647										0.591215	0.146425											83	A2	NO
	0.0472571	-0.370099										1.11573	0.100991											2.01247	1.08501										0.130198	0.00101734											84	A2	YES
	0.963681	-0.855742										0.156272	-0.00556707											2.75633	1.53937										0.859968	0.269334											85	A2	YES
	-0.408854	-1.67633										1.04089	0.368362											2.8692	1.72818										0.304445	-0.180304											86	A2	NO
	0.677063	-0.364462										0.760181	-0.0939483											3.48746	2.66255										0.366599	0.0261627											87	A2	YES
	-0.0746792	-0.657934										0.697418	-0.201058											0.362536	0.299989										0.176042	0.0715887											88	A2	NO
	0.620015	-0.549862										1.49067	-0.275197											1.5531	1.45215										0.295419	0.0988394											89	A2	YES
	-0.410116	-0.725885										1.00975	0.225254											0.657556	0.842853										0.4641	0.123425											90	A2	NO
	0.823012	0.815449										0.533605	0.0422049											-0.870809	-0.334676										0.704002	-0.107525											91	A2	NO
	1.10514	0.859093										1.06702	0.394819											-1.13079	-0.807785										0.25261	-0.242322											92	A2	NO
	0.673322	0.518746										0.591887	-0.113984											0.151623	0.45584										0.562493	-0.39207											93	A2	NO
	0.610456	-0.167206										0.16943	-0.146585											0.136877	0.0385028										0.67835	0.00753886											94	A2	YES
	0.516703	-1.19336										0.728358	-0.140092											0.981151	0.849883										5.41955	2.17821											95	A2	YES
	0.499035	-0.910632										0.960296	0.131701											0.91764	0.654333										0.1396	-0.354844											96	A2	YES
	0.642717	-1.33713										0.239027	-0.0101875											2.07459	1.33017										0.0182688	-0.250261											97	A2	YES
	0.93778	-0.13803										1.27843	0.170207											0.867806	0.682711										2.21407	0.912203											98	A2	YES
	-0.926287	-0.692195										0.646622	0.175967											1.23087	1.12673										0.347434	-0.0147199											99	A2	NO
	-0.284446	-0.319136										0.641854	-0.193252											-0.191347	-0.023814										0.0165965	-0.28362											100	A2	NO
	0.510181	0.147705										0.351006	0.00213479											-0.360288	0.160815										0.825683	0.246363											101	A2	YES
	0.3776	-0.144435										0.520582	0.20883											0.288474	0.208139										0.178841	-0.0128523											102	A2	YES
	-3.43144	-2.44319										0.318707	0.0450356											1.90502	3.75398										0.508199	0.06926											103	A2	NO
	-0.592317	-0.620541										0.646432	0.0471012											0.41091	0.213633										0.139362	-0.164809											104	A2	NO
	-0.625985	-0.661061										0.718315	0.215882											1.08391	0.863929										0.295233	0.031971											105	A2	NO
	0.987222	0.275541										0.56893	-0.0128538											0.456671	0.837139										0.826781	0.205277											106	A2	YES
	0.305921	-1.03504										0.170467	0.00799931											1.2934	1.10618										0.357255	-0.371929											107	A2	YES
	-0.855326	0.332002										0.569311	0.0792898											-0.15444	0.0961762										0.337796	0.13329											108	A2	NO
	0.109107	0.333053										1.81412	0.00324975											-0.14549	0.394993										0.609203	0.0609133											109	A2	NO
	-0.278927	-0.437946										1.2923	0.0228874											0.397406	0.399172										0.0884626	-0.330438											110	A2	NO
	1.07501	-0.086976										0.629608	0.206605											-0.0575144	0.0947996										0.325597	-0.0690054											111	A2	YES
	0.665223	-0.13557										0.599795	0.147135											-0.839668	-0.00146083										0.603174	0.266293											112	A2	YES
	0.102782	0.0163207										2.5131	0.355431											-0.27012	-0.17191										0.752028	0.049347											113	A2	YES
	0.136223	-0.216751										0.410416	0.0477186											0.139853	-0.0132808										0.434688	0.212435											114	A2	YES
	-0.710239	-0.367745										0.464443	0.0953766											0.419753	0.123163										0.35656	0.0164061											115	A2	NO
	0.448339	-0.489499										0.443185	0.0142972											-0.136059	-0.742565										0.564241	0.132955											116	A2	YES
	0.318693	0.194556										0.08004	-0.123263											-0.350375	0.0618046										0.699257	0.14494											117	A2	NO
	0.701666	1.35294										0.781075	0.147228											-1.69039	-0.28										0.659912	-0.164423											118	A2	NO
	-0.0603303	-1.02776										0.574382	0.152654											1.13918	1.08002																						119	A2	NO
	-0.26803	0.0589451										0.73767	0.189334											-0.291015	-0.555958																						120	A2	NO
	1.04212	0.409483										0.58534	0.0137393											-0.639647	0.369789																						121	A2	YES
	0.607102	0.0292239										0.583167	0.100935											-0.297788	-0.153099																						122	A2	YES
	-0.107487	-0.296592										5.30304	1.21476											-0.130725	0.396318																						123	A2	NO
	1.02703	-0.00585419										0.901329	0.0350874											-0.501958	0.406349																						124	A2	YES
	0.697395	0.630865										0.16591	-0.700918											0.147172	-0.902025																						125	A2	NO
	0.0979884	-1.21989										1.5246	-0.0894542											1.13742	0.273345																						126	A2	YES
	-0.194186	0.125308										0.55323	-0.0300496											0.505471	0.0677688																						127	A2	NO
	-0.340259	0.153554										0.552346	0.224763											-2.57636	-1.56772																						128	A2	NO
	0.182569	-0.148959										0.700246	-0.377007											0.86828	0.643073																						129	A2	YES
	0.439053	0.0155041										0.804518	-0.828041											0.290593	0.193121																						130	A2	YES
	0.0639626	0.068482										1.17502	0.0496213											0.339734	0.451045																						131	A2	NO
	0.421318	0.121299										0.658629	0.0984779											-0.245112	-0.139927																						132	A2	YES
	-0.0760062	0.159164										0.559223	0.119611											-0.178602	-0.556478																						133	A2	NO
	0.0482463	-0.305162										0.569023	0.262245											0.489577	0.104937																						134	A2	YES
	-0.611663	0.154865										1.56386	0.478031											-0.425007	0.0221709																						135	A2	NO
	0.160691	0.584244										1.52458	0.162362											-0.556055	-0.922004																						136	A2	NO
	0.516338	0.804961										0.282066	-0.134805											-1.18005	0.129931																						137	A2	NO
	-0.221042	-1.27532										0.641831	0.00965443											1.61774	0.764504																						138	A2	NO
	0.944253	0.782213										0.792483	0.183315											-0.584146	-0.286347																						139	A2	NO
	-0.0309617	-0.750499										0.385672	0.0682807											1.12948	0.945635																						140	A2	NO
	-0.289529	-1.33097										0.294794	-0.0971449											1.46467	1.49019																						141	A2	NO
	0.109668	-0.216892										0.482057	0.126765											0.458617	0.304986																						142	A2	YES
	0.159622	-0.554263										0.421507	-0.167248											0.619606	0.981185																						143	A2	YES
	0.0431467	-0.361222										0.244934	-0.550987											0.667326	0.0391093																						144	A2	YES
	-1.00311	-2.02303										0.505781	-0.195612											3.18534	2.07901																						145	A2	NO
	-0.0101477	-0.903577										0.961552	-0.200958											1.51583	1.74188																						146	A2	NO
	-0.127073	-1.29111										0.118443	-0.356976											2.18063	1.40883																						147	A2	NO
	0.816802	0.929663										0.879891	-0.116321											-0.704001	0.381951																						148	A2	NO
	-0.330301	0.479928										0.419137	0.205772											-0.106098	-0.594759																						149	A3	NO
	-1.15013	0.0169479										1.40627	-0.100325											-0.035258	-0.29209																						150	A3	NO
	2.24957	1.08602										0.315707	0.0715751											1.95229	1.21983																						151	A3	YES
	0.542349	1.25695										2.19231	1.04998											-0.240944	-0.406166																						152	A3	NO
	-0.162078	0.510475										0.468928	-0.0169204											-1.4992	-0.768377																						153	A3	NO
	1.13347	0.0968669										0.534087	-0.417526											1.73365	0.993028																						154	A3	YES
	-0.555827	0.691413										0.0353073	-0.153605											-1.86186	-2.72337																						155	A3	NO
	0.677718	1.40745										0.763055	-0.343025											-0.092317	-0.718558																						156	A3	NO
	-0.31034	0.299187										1.23674	0.509432											2.42894	3.11306																						157	A3	NO
	1.5285	0.0201279										1.03421	-0.0214421											1.37672	1.61182																						158	A3	YES
	-0.917014	0.243689										1.30013	0.527791											-0.617874	-0.391558																						159	A3	NO
	-0.59712	0.88376										0.821755	0.0618751											-0.460505	-0.564527																						160	A3	NO
	3.80703	4.14508										0.473443	0.153486											8.17943	5.31738																						161	A3	NO
	4.22636	5.36271										0.661369	0.319386											3.00551	2.43285																						162	A3	NO
	1.13166	0.458053										2.36889	0.907201											1.02338	0.688134																						163	A3	YES
	-0.325715	0.57508										0.190457	-0.016295											-0.758766	-1.40286																						164	A3	NO
	-1.00986	0.1563										0.286401	0.123336											-0.640124	-0.509867																						165	A3	NO
	1.09692	0.378721										0.469893	0.118617											1.34852	0.637638																						166	A3	YES
	-0.265833	0.772807										0.859648	0.187043											-1.31874	-1.88061																						167	A3	NO
	-0.131645	0.355016										1.51237	0.690182											-0.169884	-0.159601																						168	A3	NO
	-0.518854	0.542842										2.57371	0.498365											-0.135059	-0.885658																						169	A3	NO
	-0.660295	0.392764										1.49215	0.388462											-0.836628	-1.59253																						170	A3	NO
	-0.423406	0.197362										1.16342	0.192897											-0.247606	-0.443218																						171	A3	NO
	-0.198638	1.34338										0.8018	0.279937											-3.97526	-4.85386																						172	A3	NO
	0.295033	1.16476										0.525309	0.0845005											-0.811765	-1.40703																						173	A3	NO
	-0.742585	0.667469										1.21909	0.485588											-1.54444	-1.38102																						174	A3	NO
	3.96648	3.67468										0.714966	0.102608											0.597814	0.630446																						175	A3	NO
	0.337494	0.819622										0.576084	-0.0260941											-1.53111	-1.81749																						176	A3	NO
	0.17417	0.58394										0.739011	0.248571											0.0588663	-0.00408492																						177	A3	NO
	0.535735	0.963015										0.479534	0.124881											0.119688	-0.0670422																						178	A3	NO
	0.447953	0.0190262										0.501809	0.11633											0.23995	0.417282																						179	A3	YES
	-0.4204	0.450724																						0.972749	2.72787																						180	A3	NO
	-0.947298	0.340497																						0.490255	0.42728																						181	A3	NO
	0.796982	0.585254																						0.576948	0.561822																						182	A3	NO
	1.17765	0.448649																						1.06355	0.266098																						183	A3	YES
	-0.323893	0.186191																						-0.513624	-0.895478																						184	A3	NO
	-0.237822	0.125659																						0.251623	-0.213128																						185	A3	NO
	-0.202076	0.177562																						-0.155674	-0.93951																						186	A3	NO
	1.37216	-0.0792357																						1.22612	0.468469																						187	A3	YES
	0.858768	-0.193805																						0.895307	0.664971																						188	A3	YES
	-0.391542	1.57953																						-0.328199	-0.912805																						189	A3	NO
	-0.424179	0.249371																						-0.186645	-0.646742																						190	A3	NO
	0.311862	0.188915																						0.610397	0.35285																						191	A3	NO
	0.354484	0.200624																						-0.0618212	-0.545097																						192	A3	NO
	-0.0661264	0.259235																						0.305364	0.0229401																						193	A3	NO
	-0.192146	0.326002																						-0.106475	0.0590643																						194	A3	NO
	-0.0532346	0.588214																						-1.05774	-1.71081																						195	A3	NO
	0.833181	0.477973																						1.01651	0.831723																						196	A3	NO
	0.663053	0.523493																						0.542558	0.396502																						197	A3	NO
	0.314416	0.314135																						0.687465	0.00499736																						198	A3	NO
	0.398474	0.31472																						0.78484	0.644535																						199	A3	NO
	-0.543631	0.275852																						-0.662188	-0.920877																						200	A3	NO
	-0.559651	0.875915																						-0.807404	-1.13383																						201	A3	NO
	0.804184	1.37115																						-0.864012	-0.196558																						202	A3	NO
	-0.206785	0.38511																						-0.391796	-0.724487																						203	A3	NO
	0.834918	2.4155																						1.02104	0.408478																						204	A3	NO
	-0.198318	0.896492																						-0.332145	-0.643735																						205	A3	NO
	0.0246142	0.841908																						-0.653785	-1.64797																						206	A3	NO
	0.809738	0.0589747																						2.74612	2.56832																						207	A3	YES
	3.61347	4.112																						0.504175	-0.29657																						208	A3	NO
	0.899614	0.757875																						-0.13871	-0.206419																						209	A3	NO
	0.347331	0.075381																						0.371537	0.745597																						210	A3	YES
	0.183289	0.427904																						-0.363258	-0.426574																						211	A3	NO
	0.739006	0.278556																						1.31243	1.19673																						212	A3	YES
	0.798789	0.586918																						1.36861	0.751966																						213	A3	NO
	0.60263	2.56102																						-0.0295518	-0.118648																						214	A3	NO
	0.0384855	1.65093																						0.898548	0.985283																						215	A3	NO
	0.242519	1.12693																						1.17854	1.10748																						216	A3	NO
	4.8108	4.39589																						0.685837	-0.344251																						217	A3	NO
	-0.409982	0.398743																						-0.542005	-1.31827																						218	A3	NO
	-0.0150199	-0.0901421																						0.695429	0.438238																						219	A3	NO
	-0.484445	0.212991																						-0.590633	-1.24492																						220	A3	NO
	-0.506238	0.385621																						1.83506	1.35437																						221	A3	NO
	0.605187	0.27797																						0.361914	0.199919																						222	A3	YES
	-0.0863458	-0.367762																						2.13327	1.95438																						223	A3	NO
	0.217821	1.27349																						-0.845953	-1.60774																						224	A3	NO
	0.855134	1.27765																						0.110898	-0.239738																						225	A3	NO
	0.294928	0.331899																						0.433517	0.409142																						226	A3	NO
	3.09286	2.40622																						0.205683	0.285718																						227	A3	NO
	-0.875303	0.459006																						-0.0498836	0.12444																						228	A3	NO
	0.134403	0.502664																						2.45713	0.859907																						229	A3	NO
	0.375396	0.556236																						-0.378636	0.0898509																						230	A3	NO
	0.471329	-0.218715																						0.745793	0.975032																						231	A3	YES
	0.737576	0.183206																						0.221069	0.325721																						232	A3	YES
	-0.0216566	0.0841747																						0.323403	0.0372																						233	A3	NO
	0.324234	0.376145																						0.312685	-0.550622																						234	A3	NO
	-0.138451	0.395532																						-0.746823	-0.849447																						235	A3	NO
	-0.111743	0.334472																						-1.99738	-2.2884																						236	A3	NO
	0.642708	0.476143																						0.63797	-0.303363																						237	A3	NO
	0.32839	1.16591																						-0.523181	-1.18069																						238	A3	NO
	0.237703	0.786649																						0.0428009	-0.290651																						239	A3	NO
	0.370935	0.903458																						-0.085161	-0.898967																						240	A3	NO
	0.78412	0.996153																						0.473393	0.504755																						241	A3	NO
	-0.606995	0.239716																						-0.415778	-0.523545																						242	A3	NO
	0.0460291	0.888034																						-1.51778	-2.8923																						243	A3	NO
	1.63985	-0.0179362																						3.52823	2.52558																						244	A3	YES
	0.358825	0.0855147																						2.21257	3.23551																						245	A3	YES
	0.490831	0.732189																						0.320966	-0.36326																						246	A3	NO
	0.47251	0.284703																						0.520726	-0.238065																						247	A3	NO
	0.232827	0.717476																						1.34482	0.501594																						248	A3	NO
	0.775359	0.408399																						0.742714	0.631961																						249	A3	NO
	0.363471	0.344462																						0.114676	0.0584934																						250	A3	NO
	0.207294	-0.165179																						1.01845	0.648995																						251	A3	YES
	-0.0371775	0.477288																						0.715607	0.655143																						252	A3	NO
	0.765739	0.534332																						0.496885	0.369878																						253	A3	NO
	1.51009	0.479565																						0.0719521	-0.155071																						254	A3	YES
	-0.267811	0.302232																						0.293167	0.207103																						255	A3	NO
	0.3279	0.192035																						-0.064107	0.0932176																						256	A3	NO
	4.34874	1.28423																						3.14824	2.85431																						257	A3	YES
	-0.392781	0.909853																						0.831218	0.157394																						258	A3	NO
	0.409735	1.12505																						0.713126	-0.109234																						259	A3	NO
	-0.28703	0.0934382																						0.3408	-0.122995																						260	A3	NO
	-0.0652118	0.335482																						0.285394	-0.0337805																						261	A3	NO
	-2.09045	0.462987																						-2.90735	-3.89587																						262	A3	NO
	0.576087	0.332746																						0.361278	0.599501																						263	A3	NO
	-0.563335	-0.0852832																						0.188358	0.104579																						264	A3	NO
	1.07442	0.171678																						1.59735	1.25992																						265	A3	YES
	-0.156293	0.230344																						0.0197217	-1.23016																						266	A3	NO
	-0.223686	0.234684																						0.71175	0.461483																						267	A3	NO
	-0.572546	0.29629																						0.162124	0.0285899																						268	A3	NO
	0.522871	2.02667																						-1.57134	-3.20264																						269	A3	NO
	1.46663	2.26757																						0.673831	0.370582																						270	A3	NO
	0.173967	0.822857																						0.464412	-0.278816																						271	A3	NO
	0.31761	1.35966																						-0.144138	-0.630232																						272	A3	NO
	1.27797	0.707887																						-1.03924	-1.66675																						273	A3	NO
	0.331458	0.240107																						-0.166463	-0.438615																						274	A3	NO
	-0.249087	0.237276																						0.746514	0.562379																						275	A3	NO
	-1.10985	0.202517																						-0.939162	-1.11892																						276	A3	NO
	2.22753	0.361262																						3.30463	3.99253																						277	A3	YES
	1.15214	0.545982																						0.519169	0.161054																						278	A4	YES
	-0.0803782	0.27945																						-0.0438463	0.116838																						279	A4	NO
	1.01388	0.242929																						0.217456	0.797419																						280	A4	YES
	0.2097	1.01519																						0.0824674	-0.217484																						281	A4	NO
	3.47097	0.679831																						1.27993	3.3735																						282	A4	YES
	-0.0616682	0.0704357																						-0.297216	-0.388052																						283	A4	NO
	1.39801	0.380376																						0.377777	0.407617																						284	A4	YES
	2.34398	-0.188052																						-0.154235	-0.275967																						285	A4	YES
	0.137811	0.0538728																						0.0565126	-0.557563																						286	A4	YES
	0.370642	0.34917																						-0.325329	-0.427596																						287	A4	NO
	0.592194	0.436404																						-0.491541	-0.328732																						288	A4	NO
	0.688033	0.0703078																						-0.165248	-0.251381																						289	A4	YES
	0.227758	0.144374																						-0.362699	-0.164345																						290	A4	NO
	1.11573	0.100991																						0.261554	-0.122269																						291	A4	YES
	0.156272	-0.00556707																						-0.0704407	-0.0504167																						292	A4	YES
	1.04089	0.368362																						0.0751516	0.0639605																						293	A4	YES
	0.0269189	0.0992778																						-0.460654	-0.188471																						294	A4	NO
	0.804619	1.45232																						0.500174	0.667914																						295	A4	NO
	0.760181	-0.0939483																						0.16515	0.224575																						296	A4	YES
	0.697418	-0.201058																						-0.0947341	-0.0301015																						297	A4	YES
	1.49067	-0.275197																						-0.349892	-0.267289																						298	A4	YES
	1.00975	0.225254																						-0.49643	-0.109802																						299	A4	YES
	0.533605	0.0422049																						-0.136733	-0.317795																						300	A4	YES
	0.456757	0.321134																						-0.161514	-0.313524																						301	A4	NO
	1.06702	0.394819																						-0.0947485	-0.192696																						302	A4	YES
	-0.0514266	0.209353																						-0.125665	-0.216509																						303	A4	NO
	0.591887	-0.113984																						-0.012755	-0.38977																						304	A4	YES
	0.0334114	0.21754																						-0.284949	0.0787946																						305	A4	NO
	0.307741	0.275356																						-0.185944	-0.249844																						306	A4	NO
	0.16943	-0.146585																						0.0838073	-0.0177509																						307	A4	YES
	0.125307	0.183628																						0.159313	-0.171738																						308	A4	NO
	0.728358	-0.140092																						0.254125	0.0227511																						309	A4	YES
	0.960296	0.131701																						-0.0934043	0.911291																						310	A4	YES
	0.0621128	0.227479																						-0.0412259	0.452613																						311	A4	NO
	0.239027	-0.0101875																						0.26753	0.937498																						312	A4	YES
	1.27843	0.170207																						0.343654	0.165822																						313	A4	YES
	0.646622	0.175967																						0.125144	0.0384782																						314	A4	YES
	0.641854	-0.193252																						-0.0229081	-0.0646924																						315	A4	YES
	0.767745	0.392363																						-0.13989	-0.120129																						316	A4	NO
	0.901666	0.880711																						-0.0640894	0.216843																						317	A4	NO
	0.351006	0.00213479																						0.245126	0.190185																						318	A4	YES
	-0.0256316	0.447097																						-0.263285	0.216053																						319	A4	NO
	0.520582	0.20883																						0.0402557	-0.133754																						320	A4	YES
	0.344048	0.332765																						-0.109417	-0.324132																						321	A4	NO
	0.318707	0.0450356																						-0.239032	0.116576																						322	A4	YES
	0.815109	0.467365																						0.0692873	0.167617																						323	A4	NO
	0.646432	0.0471012																						0.020558	-0.2637																						324	A4	YES
	0.0440417	0.554141																						-0.380133	-0.275171																						325	A4	NO
	0.718315	0.215882																						-0.341795	0.0332416																						326	A4	YES
	-0.135926	-0.146194																						-0.175569	0.136112																						327	A4	NO
	0.56893	-0.0128538																						-0.244172	-0.207586																						328	A4	YES
	0.170467	0.00799931																						0.0934104	0.0618927																						329	A4	YES
	0.00936468	0.156681																						-0.177218	0.159222																						330	A4	NO
	-0.0455538	-0.177689																						-0.204115	-0.150283																						331	A4	NO
	0.569311	0.0792898																						-0.0457194	0.226488																						332	A4	YES
	1.81412	0.00324975																						-0.120829	-0.511762																						333	A4	YES
	0.508154	0.391498																						-0.563161	-0.0958649																						334	A4	NO
	1.2923	0.0228874																						-0.126599	-0.129372																						335	A4	YES
	0.629608	0.206605																						-0.322031	-0.530825																						336	A4	YES
	0.599795	0.147135																						-0.684836	-0.397843																						337	A4	YES
	2.5131	0.355431																						-0.659712	-0.527239																						338	A4	YES
	0.410416	0.0477186																						0.131292	0.191964																						339	A4	YES
	0.464443	0.0953766																						-0.616313	-0.4709																						340	A4	YES
	0.443185	0.0142972																						0.00141648	-0.262284																						341	A4	YES
	0.04776	0.689205																						-0.133905	-0.200172																						342	A4	NO
	0.08004	-0.123263																						0.0335373	0.0127928																						343	A4	YES
	0.781075	0.147228																						-0.393891	0.0192126																						344	A4	YES
	0.574382	0.152654																						-0.0222043	0.141528																						345	A4	YES
	0.73767	0.189334																						-0.185301	-0.495474																						346	A4	YES
	0.58534	0.0137393																						0.0836174	-0.344078																						347	A4	YES
	0.583167	0.100935																						-0.160227	-0.276427																						348	A4	YES
	5.30304	1.21476																						18.9724	28.2939																						349	A5	YES
	1.12286	0.926132																						0.651838	0.254472																						350	A5	NO
	0.901329	0.0350874																						-0.431575	-0.0934366																						351	A5	YES
	0.16591	-0.700918																						-0.373737	-0.583155																						352	A5	YES
	1.5246	-0.0894542																						0.489679	0.653541																						353	A5	YES
	0.55323	-0.0300496																						-0.261284	-0.60723																						354	A5	YES
	0.86274	1.36219																						-0.462079	0.106126																						355	A5	NO
	0.552346	0.224763																						-0.259358	0.102716																						356	A5	YES
	0.102963	0.198231																						-0.251609	-0.443596																						357	A5	NO
	0.633759	0.77558																						0.827476	0.45184																						358	A5	NO
	0.46881	0.626291																						-0.0956778	0.150291																						359	A5	NO
	0.700246	-0.377007																						0.865011	-0.197109																						360	A5	YES
	0.804518	-0.828041																						-0.721049	-1.48978																						361	A5	YES
	0.535954	0.469249																						0.154982	-0.223444																						362	A5	NO
	0.126809	0.0897261																						0.348866	0.237503																						363	A5	NO
	1.17502	0.0496213																						-0.0294801	-0.0697311																						364	A5	YES
	0.658629	0.0984779																						-0.126006	-0.424632																						365	A5	YES
	0.559223	0.119611																						-0.173324	-0.789511																						366	A5	YES
	0.485991	0.987878																						-0.0920766	-0.130614																						367	A5	NO
	-0.33992	-0.235878																						0.00301097	-0.0471372																						368	A5	NO
	0.569023	0.262245																						-0.691744	-0.319978																						369	A5	YES
	-0.0741927	-0.724194																						-0.156248	0.604321																						370	A5	NO
	1.05488	0.906499																						-0.284947	-0.408497																						371	A5	NO
	0.830084	1.04155																						0.0751111	-0.173854																						372	A5	NO
	1.56386	0.478031																						-0.479835	-0.374761																						373	A5	YES
	1.52458	0.162362																						-1.33002	-0.743156																						374	A5	YES
	0.0610408	0.772698																						-0.725833	-0.584291																						375	A5	NO
	1.10367	0.637451																						-0.0914381	0.0974515																						376	A5	NO
	0.282066	-0.134805																						1.38121	0.214505																						377	A5	YES
	0.641831	0.00965443																						-0.220772	0.211652																						378	A5	YES
	0.792483	0.183315																						-0.570808	-0.327599																						379	A5	YES
	0.487523	0.925174																						0.294972	0.0809241																						380	A5	NO
	0.385672	0.0682807																						0.221632	0.185539																						381	A5	YES
	1.10473	0.920321																						0.652843	0.28696																						382	A5	NO
	0.828716	0.507049																						1.14678	0.123105																						383	A5	NO
	0.294794	-0.0971449																						0.191043	-0.791558																						384	A5	YES
	0.407975	1.03808																						-0.0203065	0.417956																						385	A5	NO
	0.345949	1.51202																						0.517111	0.257021																						386	A5	NO
	0.294251	0.993022																						0.333389	0.350735																						387	A5	NO
	0.482057	0.126765																						-0.404361	-0.259422																						388	A5	YES
	1.13807	1.30769																						0.0674023	0.194522																						389	A5	NO
	0.470655	1.11935																						0.29337	0.363941																						390	A5	NO
	0.776224	0.620363																						0.142745	0.561385																						391	A5	NO
	1.94037	2.31803																						0.377261	0.777319																						392	A5	NO
	0.817106	1.33153																						0.166262	-0.145013																						393	A5	NO
	0.690409	1.5123																						0.566519	1.35979																						394	A5	NO
	3.47506	3.48742																						1.17121	0.731568																						395	A5	NO
	0.505195	1.20436																						0.394484	-0.232207																						396	A5	NO
	0.75636	0.962343																						0.623152	0.368317																						397	A5	NO
	0.978528	0.973886																						0.607999	0.181684																						398	A5	NO
	1.15774	0.593015																						0.420459	-0.16142																						399	A5	NO
	0.640558	1.09142																						0.272726	0.573149																						400	A5	NO
	1.30709	2.40344																						1.37682	1.51711																						401	A5	NO
	1.67212	1.69362																						0.836354	0.910802																						402	A5	NO
	1.14731	2.15652																						-0.311559	-0.139237																						403	A5	NO
	1.03258	1.49153																						0.785429	0.203432																						404	A5	NO
	0.421507	-0.167248																						-0.913607	-1.52579																						405	A5	YES
	0.244934	-0.550987																						-0.293287	-0.67716																						406	A5	YES
	0.582419	0.736246																						-0.0457351	0.072019																						407	A5	NO
	0.505781	-0.195612																						-0.54832	-1.42776																						408	A5	YES
	2.83381	1.66525																						-0.901617	-0.267884																						409	A5	NO
	0.385722	0.662043																						-0.286459	0.554391																						410	A5	NO
	0.449631	0.229663																						1.67311	0.901955																						411	A5	NO
	-0.0717401	0.227143																						0.117968	0.950194																						412	A5	NO
	0.485315	0.456135																						-0.0680597	0.243145																						413	A5	NO
	1.15498	1.45143																						0.574628	1.12411																						414	A5	NO
	0.961552	-0.200958																						-0.52552	-0.332471																						415	A5	YES
	0.118443	-0.356976																						-1.24458	-1.90725																						416	A5	YES
	1.5747	2.56389																						1.57342	2.29037																						417	A5	NO
	0.609706	1.05915																						0.390053	0.64425																						418	A5	NO
	4.57041	6.88819																						0.955101	0.866858																						419	A5	NO
	1.91898	2.07076																						1.02407	1.10169																						420	A5	NO
	0.796753	0.971316																						0.665804	0.20812																						421	A5	NO
	0.146414	0.984691																						0.335461	0.18595																						422	A5	NO
	0.750001	0.540646																						0.547122	0.186579																						423	A5	NO
	1.4811	2.22347																						0.787941	1.59069																						424	A5	NO
	1.32293	2.37961																						0.268598	0.737164																						425	A5	NO
	1.39926	1.45432																						0.626435	1.38134																						426	A5	NO
	0.497113	1.60684																						-0.457773	0.841523																						427	A5	NO
	0.165479	0.571189																						0.498305	0.261849																						428	A5	NO
	0.720361	1.23706																						0.591215	0.146425																						429	A5	NO
	0.670143	1.11406																						0.327681	0.328957																						430	A5	NO
	0.942102	1.75425																						0.647607	0.826572																						431	A5	NO
	0.879891	-0.116321																						-0.143905	-0.367522																						432	A5	YES
	0.419137	0.205772																						-0.306592	0.192108																						433	A5	YES
	2.0225	1.49396																						1.74208	2.57249																						434	A5	NO
	1.44539	2.40549																						1.55149	1.34384																						435	A5	NO
	0.839443	1.08562																						0.516091	1.17344																						436	A5	NO
	1.40627	-0.100325																						-0.370699	-0.255484																						437	A5	YES
	1.17097	0.654267																						0.337518	0.206181																						438	A5	NO
	0.485356	0.973794																						0.130198	0.00101734																						439	A5	NO
	0.674399	1.12816																						-0.047099	-0.524185																						440	A5	NO
	1.18446	3.50701																						1.94723	2.26281																						441	A5	NO
	0.474203	0.241808																						0.631187	1.19995																						442	A5	NO
	0.315707	0.0715751																						0.112489	0.0736945																						443	A5	YES
	1.56535	1.87255																						0.595377	1.36842																						444	A5	NO
	0.72494	1.11824																						0.203108	0.35203																						445	A5	NO
	2.02916	1.51145																						0.709685	0.635672																						446	A5	NO
	2.19231	1.04998																						0.859968	0.269334																						447	A5	YES
	0.468928	-0.0169204																						1.36588	0.91863																						448	A5	YES
	0.96524	1.2767																						0.704211	1.19725																						449	A5	NO
	0.228343	0.163434																						0.321873	0.26633																						450	A5	NO
	1.11733	2.16701																						0.061049	1.26997																						451	A5	NO
	0.534087	-0.417526																						-0.231483	-0.25034																						452	A5	YES
	0.0353073	-0.153605																						-0.31899	-1.29626																						453	A5	YES
	1.08712	1.9147																						0.336169	0.952341																						454	A5	NO
	3.02042	1.92826																						0.556013	0.784351																						455	A5	NO
	1.20842	1.53019																						0.343002	0.838168																						456	A5	NO
	1.09267	2.15281																						0.808555	0.889046																						457	A5	NO
	0.780973	0.749208																						0.304445	-0.180304																						458	A5	NO
	1.3395	1.84518																						2.53204	1.84948																						459	A5	NO
	0.763055	-0.343025																						0.253716	0.279867																						460	A5	YES
	1.58897	1.09285																						1.84977	1.21928																						461	A5	NO
	0.678385	0.763148																						0.964814	2.23363																						462	A5	NO
	0.620982	0.511472																						0.0991081	0.058928																						463	A5	NO
	1.29787	0.903888																						1.25676	1.0072																						464	A5	NO
	0.992629	1.28491																						0.367886	0.380328																						465	A5	NO
	1.21442	1.12416																						0.16456	0.815383																						466	A5	NO
	0.191875	0.160068																						-0.38451	-0.722524																						467	A5	NO
	1.23674	0.509432																						0.366599	0.0261627																						468	A5	YES
	1.58219	2.26865																						1.17966	1.34127																						469	A5	NO
	0.768831	0.938609																						0.176042	0.0715887																						470	A5	NO
	0.856775	1.33916																						0.326268	0.719376																						471	A5	NO
	0.183271	0.951394																						0.0605506	1.01045																						472	A5	NO
	0.0534787	0.312656																						0.642304	0.713116																						473	A5	NO
	0.981319	0.924745																						-0.0837365	0.203739																						474	A5	NO
	1.0465	0.776868																						-0.170894	0.142757																						475	A5	NO
	1.03421	-0.0214421																						-0.50656	-0.34419																						476	A5	YES
	1.30013	0.527791																						-0.0563845	-0.401418																						477	A5	YES
	0.952963	0.769286																						-0.414875	-1.01878																						478	A5	NO
	0.821755	0.0618751																						0.295419	0.0988394																						479	A5	YES
	2.83964	2.65056																						1.28158	1.10053																						480	A5	NO
	0.473443	0.153486																						-0.391418	-0.49608																						481	A5	YES
	0.858386	1.26289																						0.4641	0.123425																						482	A5	NO
	0.44065	0.663885																						-0.174373	-0.53939																						483	A5	NO
	1.01494	0.614679																						0.637538	0.849212																						484	A5	NO
	1.51616	1.00838																						0.443315	0.83225																						485	A5	NO
	2.48113	1.90367																						0.704002	-0.107525																						486	A5	NO
	1.9856	2.0315																						0.435979	1.68876																						487	A5	NO
	0.657378	1.3538																						0.572343	0.665132																						488	A5	NO
	0.661369	0.319386																						0.25261	-0.242322																						489	A5	YES
	0.944277	1.31017																						0.17763	0.732499																						490	A5	NO
	2.36889	0.907201																						1.20194	1.25852																						491	A5	YES
	0.567114	0.500664																						0.179013	0.438831																						492	A5	NO
	1.31119	1.28602																						-0.462244	0.649896																						493	A5	NO
	1.75172	1.26147																						0.825034	0.542692																						494	A6	NO
	-0.155648	0.275062																						0.562493	-0.39207																						495	A6	NO
	0.321628	0.320871																						0.67835	0.00753886																						496	A6	NO
	1.29811	2.23282																						5.41955	2.17821																						497	A6	NO
	0.190457	-0.016295																						0.34736	0.215092																						498	A6	YES
	0.280301	0.46593																						-0.20646	0.222442																						499	A6	NO
	0.286401	0.123336																						0.1396	-0.354844																						500	A6	YES
	0.131476	0.721717																						0.0182688	-0.250261																						501	A6	NO
	0.469893	0.118617																						0.259409	0.339461																						502	A6	YES
	0.844598	1.08771																						0.434776	0.69769																						503	A6	NO
	0.859648	0.187043																						0.309209	0.387038																						504	A6	YES
	0.730107	0.417531																						0.378711	0.29516																						505	A6	NO
	-0.064138	-0.0896548																						0.857836	1.1679																						506	A6	NO
	1.51237	0.690182																						2.21407	0.912203																						507	A6	YES
	2.57371	0.498365																						1.00061	0.857428																						508	A6	YES
	0.608592	0.662335																						0.347434	-0.0147199																						509	A6	NO
	0.120266	0.57055																						-0.3128	-0.412544																						510	A6	NO
	0.219538	0.209716																						0.915186	0.522708																						511	A6	NO
	0.874809	0.903155																						0.237615	0.182683																						512	A6	NO
	1.49215	0.388462																						0.623408	0.544737																						513	A6	YES
	0.772371	0.642237																						0.0165965	-0.28362																						514	A6	NO
	0.675661	0.383435																						0.516057	0.444156																						515	A6	NO
	1.16342	0.192897																						0.833078	0.730041																						516	A6	YES
	0.535006	0.493615																						0.825683	0.246363																						517	A6	NO
	0.783674	1.18838																						1.13315	0.725751																						518	A6	NO
	0.8018	0.279937																						0.569857	0.397166																						519	A6	YES
	0.525309	0.0845005																						0.178841	-0.0128523																						520	A6	YES
	0.687657	0.455385																						0.577541	0.415634																						521	A6	NO
	0.543478	0.830267																						0.508199	0.06926																						522	A6	NO
	0.151962	0.584758																						0.690556	3.97741																						523	A6	NO
	0.191626	0.369591																						0.139362	-0.164809																						524	A6	NO
	0.678444	0.392595																						0.295233	0.031971																						525	A6	NO
	0.17688	0.27644																						0.229898	0.158514																						526	A6	NO
	-0.00520477	-0.342019																						0.723583	0.891771																						527	A6	NO
	1.10867	0.710824																						0.826781	0.205277																						528	A6	NO
	0.720528	0.715936																						0.357255	-0.371929																						529	A6	NO
	1.21909	0.485588																						0.471789	0.488946																						530	A6	YES
	0.714966	0.102608																						0.237141	0.206844																						531	A6	YES
	-0.237584	0.0244044																						0.50393	0.595503																						532	A6	NO
	0.909549	0.543921																						0.337796	0.13329																						533	A6	NO
	0.576084	-0.0260941																						0.645277	0.374077																						534	A6	YES
	0.739011	0.248571																						0.430728	0.270627																						535	A6	YES
	0.56207	0.58816																						0.609203	0.0609133																						536	A6	NO
	0.207709	0.476093																						0.173309	0.466298																						537	A6	NO
	0.850925	0.73912																						0.00975662	0.331325																						538	A6	NO
	0.756647	0.459913																						0.0884626	-0.330438																						539	A6	NO
	0.44268	0.41862																						-0.387482	-0.313972																						540	A6	NO
	-0.402266	-0.03987																						0.325597	-0.0690054																						541	A6	NO
	0.846081	0.716161																						0.603174	0.266293																						542	A6	NO
	0.479534	0.124881																						0.752028	0.049347																						543	A6	YES
	0.501809	0.11633																						0.434688	0.212435																						544	A6	YES
	-0.00322467	0.450288																						0.0623518	0.157313																						545	A6	NO
	0.464855	0.236537																						0.35656	0.0164061																						546	A6	NO
	0.664598	0.370939																						0.564241	0.132955																						547	A6	NO
	0.0620013	0.227522																						0.699257	0.14494																						548	A6	NO
	-0.204711	0.570055																						0.659912	-0.164423																						549	A6	NO
[truncated: 5 more columns]

## Sheet: fig4
a	Sable		Reversal			c	12 kHz licking					3 kHz licking					f					o	Stable	Uncertain	Reversal
	3 kHz licking	12 kHz licking	3 kHz licking	12 kHz licking			Stable	T1	T2	T3		Stable	T1	T2	T3		stable	1					0.00983126	0.0562849	0.130112
	100	3.22581	12.5	0			3.22581	0	0	0		100	66.6667	6.66667	9.09091		T1	0.368621	1				0.011068	0.0612933	0.127156
	89.1892	0	5.12821	0			0	0	0	0		89.1892	20	5.88235	0		T2	0.540134	0.455668	1			0.0126643	0.0590471	0.172692
	100	9.7561	10	2.27273			9.7561	0	7.69231	0		100	66.6667	11.7647	0		T3	0.0583115	0.366054	0.247401	1		0.0110773	0.0559418	0.153667
	94.1176	2.63158	16.2162	2.5641			2.63158	0	6.25	0		94.1176	42.8571	9.09091	10.5263			stable	T1	T2	T3		0.0123801	0.0735157	0.180415
	96.4286	17.2414	18.1818	0			17.2414	0	0	0		96.4286	57.1429	18.1818	0
	DF/F					d	stable	T1	T2	T3	e (left)	data time	post FA			post non-FA			e (right)	post FA	post non-FA		h	Early	Late		h (inset)	Early			Late				i	Early	Late		i (inset)	Early			Late				k	Early	Late
	3 kHz response	12 kHz response	3 kHz response	12 kHz response			-0.646186	0.426867	0.129949	-0.0535631			mean	std	n	mean	std	n		33.3333	10.8108			0.815752	0.336805		data time	mean	s.d.	n	mean	s.d.	n			0.815752	0.336805		data time	mean	s.d.	n	mean	s.d.	n			0.733152	0.0581146
	-10.4103	1.86501	2.18514	3.31457			0.400052	0.290779	0.239281	0.493298		-0.466667	0.511614	1.07992	493	0.0169493	1.11614	493		0	5.26316			-0.45499	1.12209		-0.466667	9.8195	38.4843	493	3.71596	27.8489	493			2.47573	-0.840689		-0.466667	4.88034	15.0294	167	2.02882	19.2379	167			-0.397975	0.282534
	7.65578	4.09089	10.1365	2.32479			0.29595	0.976052	0.134595	0.800328		-0.433333	0.373394	0.939417	493	0.039723	0.96712	493		0	10.8108			2.47573	-0.840689		-0.433333	8.86991	36.9069	493	4.81708	28.4011	493			2.29323	-0.0827442		-0.433333	2.80856	15.0627	167	5.19798	19.2609	167			3.6352	0.9009
	5.96374	14.7565	11.5134	1.33624			0.0177985	0.973059	0.0955688	0.316352		-0.4	0.222184	0.895282	493	0.0454227	0.939116	493		25	15.1515			0.504401	0.755726		-0.4	8.04961	35.9351	493	5.90815	29.2948	493			0.547236	-0.37768		-0.4	0.744711	14.8913	167	7.99684	20.2551	167			1.73707	0.23145
	0.814463	2.70278	5.71755	-0.890536			0.182505	-0.0452793	0.591491	0.454035		-0.366667	0.118341	0.904244	493	0.0609286	0.959626	493		25	17.2414			0.472301	1.39144		-0.366667	7.39614	36.1035	493	6.89168	29.8402	493			6.67186	0.639592		-0.366667	-0.859635	14.8606	167	9.89371	22.08	167			0.547622	0.592969
	3.50067	6.04231	8.03091	0.0250049			0.677251	1.14138	0.489577	1.07502		-0.333333	0.0508011	0.909663	493	0.103516	0.93866	493						2.13567	2.58698		-0.333333	7.18762	36.619	493	7.93522	30.2909	493			2.42225	0.375211		-0.333333	-1.42133	15.252	167	11.2154	23.4753	167			1.24194	1.12415
	10.8651	10.2191	13.3652	2.22324			0.398335	1.01569	0.338971	0.653919		-0.3	-0.0319944	0.894595	493	0.151176	0.900715	493						2.44619	4.44447		-0.3	7.87309	37.3222	493	8.94351	31.1799	493			3.79965	0.937452		-0.3	-0.597839	16.3373	167	12.2398	24.3485	167			1.59858	0.489719
	5.85538	6.19364	9.38229	1.80363			0.691096	1.02391	0.305896	0.407694		-0.266667	-0.142577	0.893764	493	0.160838	0.900029	493						3.39639	2.69407		-0.266667	9.46324	38.0417	493	9.41525	32.1132	493			1.66009	-0.376038		-0.266667	1.21396	16.9304	167	12.6535	25.0294	167			1.64053	0.505294
	11.7587	4.04355	6.50089	1.69267			0.708155	0.626047	0.191654	0.637744		-0.233333	-0.2477	0.883148	493	0.112897	0.896055	493						1.59208	1.19774		-0.233333	11.2872	38.4128	493	9.10577	32.8291	493			2.45027	0.965121		-0.233333	3.04249	16.5272	167	12.0423	25.484	167			0.922327	0.477248
	11.6416	3.81315	7.23168	-0.527756			0.240649	0.795704	0.0908135	0.473843		-0.2	-0.298108	0.832562	493	0.0253283	0.884113	493						0.0644552	0.857559		-0.2	12.5505	38.4713	493	8.46242	33.4678	493			1.91618	0.609549		-0.2	4.30751	16.1113	167	10.726	25.408	167			2.51389	0.587717
	4.91168	5.16716	5.88528	2.18203			0.194337	0.659909	0.225027	0.227892		-0.166667	-0.267421	0.875185	493	-0.0714518	0.919387	493						0.987996	0.858972		-0.166667	13.1847	38.1842	493	8.29808	33.9863	493			3.71246	0.901607		-0.166667	5.3881	16.1493	167	9.85372	24.8891	167			1.20488	0.238284
	3.6921	3.52633	4.84217	1.82174			0.100202	1.77235	0.210219	0.220358		-0.133333	-0.194858	0.964876	493	-0.152627	0.937883	493						2.29323	-0.0827442		-0.133333	13.633	37.234	493	9.0637	34.7593	493			0.861272	-0.660078		-0.133333	6.66072	16.7321	167	10.2186	25.2017	167			2.00024	0.293052
	2.10896	4.32978	7.72431	2.58623			0.175667	0.604368	0.135313	0.269643		-0.1	-0.138411	0.989594	493	-0.193248	0.910453	493						0.547236	-0.37768		-0.1	13.9701	35.5836	493	10.2321	35.7329	493			2.37301	1.04933		-0.1	7.67017	17.5155	167	11.1164	26.6546	167			1.94957	0.172127
	3.38087	6.70977	4.27393	2.5075			0.204541	0.489486	0.110024	0.40373		-0.0666667	-0.0920028	0.990671	493	-0.17202	0.930779	493						2.08782	1.73293		-0.0666667	13.8718	33.9867	493	10.7466	36.5204	493			2.09042	-1.65969		-0.0666667	7.84158	18.3722	167	11.1188	27.9705	167			0.741888	0.393711
	3.59228	5.52551	4.33784	-0.617132			0.645921	-0.151712	0.496875	0.575637		-0.0333333	-0.00626347	0.973617	493	-0.10051	1.01362	493						2.45236	2.56672		-0.0333333	13.2219	33.4759	493	10.3158	37.2797	493			0.344741	-0.4265		-0.0333333	7.37128	21.1067	167	9.76977	28.4506	167			0.681903	0.631705
	11.1648	8.34487	8.32259	0.950203			-0.136756	2.18604	0.324661	-0.0168121		0	0.143002	1.01513	493	-0.0269227	1.13792	493						6.67186	0.639592		0	12.4751	34.7115	493	9.52402	38.0502	493			16.0619	4.26607		0	7.09055	27.454	167	7.77353	28.2333	167			2.38927	-0.0396406
	0.599902	0.153348	7.90623	0.938307			0.191967	0.182732	-0.0735467	0.28148		0.0333333	0.332036	1.233	493	0.0284135	1.40841	493						1.06966	0.958806		0.0333333	12.5795	36.9476	493	8.8886	39.5448	493			1.18162	-0.778299		0.0333333	7.89412	34.7723	167	5.99818	28.5677	167			1.30287	0.0751482
	3.22695	5.91334	3.26182	2.48237			-0.0285342	1.16608	0.162087	0.0729587		0.0666667	0.514771	1.47343	493	0.104834	1.73756	493						2.42225	0.375211		0.0666667	14.4212	39.1458	493	8.93854	42.6271	493			3.16094	0.257514		0.0666667	10.5283	39.5357	167	5.19632	30.7066	167			1.23174	0.0181271
	1.75752	-0.500373	6.81898	0.849581			0.296736	0.635361	0.281897	0.488674		0.1	0.660354	1.61496	493	0.23333	2.04376	493						1.06573	2.30473		0.1	18.0092	41.7228	493	10.5846	45.9584	493			1.10452	-0.0752727		0.1	15.1608	41.4677	167	6.15208	33.5266	167			2.53233	0.418471
	4.70045	4.96265	5.97389	0.144537			0.242027	0.19708	0.287892	0.411746		0.133333	0.747636	1.68854	493	0.392283	2.31563	493						1.47565	1.99162		0.133333	22.3554	44.7719	493	14.3397	47.4624	493			1.30057	0.0813261		0.133333	20.7712	43.0401	167	9.10646	34.8446	167			-0.239992	0.366782
	4.29058	2.99581	6.74679	-1.70628			0.441945	0.725893	0.30606	0.322373		0.166667	0.747637	1.77444	493	0.546189	2.46353	493						-0.592204	0.184396		0.166667	26.2909	47.5293	493	19.6106	47.0384	493			0.787722	0.0274359		0.166667	25.64	46.0467	167	13.3274	34.0336	167			0.418677	0.345543
	6.91916	0.922991	6.43258	-1.08491			0.118316	0.650019	0.3044	0.332414		0.2	0.641604	1.89803	493	0.689676	2.47899	493						3.79965	0.937452		0.2	29.0482	49.1198	493	24.9204	45.9316	493			3.08886	1.29633		0.2	28.4873	48.862	167	17.536	32.4307	167			1.59985	0.476087
	2.41135	3.82965	5.35343	0.729226			0.00862752	0.109677	0.132707	0.439346		0.233333	0.441166	2.03264	493	0.834288	2.40781	493						1.99809	1.97812		0.233333	30.4054	49.0281	493	28.7024	44.6592	493			4.0387	1.46634		0.233333	29.268	49.36	167	20.5039	31.5336	167			0.762945	0.0409905
	0.661359	4.80188	5.59163	-0.0622687			0.76369	0.964625	0.358412	0.512204		0.266667	0.198237	2.11493	493	0.958967	2.30182	493						3.60451	1.87429		0.266667	31.0033	47.9249	493	30.3302	43.118	493			5.14778	0.469741		0.266667	29.553	48.7548	167	21.6628	31.9267	167			1.42636	0.533845
	11.5942	3.98734	7.67774	0.509433			-0.0512581	0.649011	0.501975	0.359971		0.3	-0.0138472	2.10987	493	1.00993	2.26082	493						1.47797	2.47366		0.3	32.0078	46.9231	493	30.4165	41.5796	493			0.641244	-0.275183		0.3	31.2515	49.4251	167	21.5231	33.2904	167			0.859999	0.542326
	0.582995	4.88096	6.8205	-0.48277			0.413755	0.432489	0.156773	0.377785		0.333333	-0.142348	2.06759	493	0.95906	2.31869	493						1.4195	2.79611		0.333333	33.7527	46.4579	493	30.0414	40.4325	493			14.3015	2.02506		0.333333	34.2583	51.2696	167	21.2743	34.2616	167			0.422617	0.189712
	7.06388	1.07301	4.34271	1.93598			-0.0501319	0.254967	-0.112321	0.200458		0.366667	-0.152973	2.02757	493	0.838879	2.46912	493						1.66009	-0.376038		0.366667	35.3781	46.1703	493	29.8068	39.6229	493			3.43451	1.2329		0.366667	36.8278	52.4977	167	21.6435	34.4589	167			0.332894	0.0794496
	-1.52894	9.91618	1.31508	2.59232			-0.537841	-0.982852	-0.536993	-0.529977		0.4	-0.0302719	2.04745	493	0.713739	2.69072	493						2.5335	2.81285		0.4	36.1547	45.3756	493	29.5078	38.927	493			4.01377	0.250323		0.4	38.0997	52.0847	167	22.0342	34.64	167			-1.23773	-0.91787
	-4.75913	2.88647	-4.67174	0.65436			-0.261594	0.435765	-0.221485	0.0281331		0.433333	0.161792	2.20997	493	0.640934	2.91463	493						2.45027	0.965121		0.433333	36.2258	44.1774	493	28.6566	38.2078	493			3.34013	1.65162		0.433333	38.5013	51.1644	167	21.25	34.4464	167			0.567406	-0.202181
	-2.37608	3.12094	0.388782	3.16387			-0.845546	-0.839858	-0.682619	0.247492		0.466667	0.290729	2.38024	493	0.663031	3.09581	493						1.91618	0.609549		0.466667	35.9892	43.3332	493	27.1918	37.339	493			0.529555	-1.2111		0.466667	38.412	51.0879	167	19.1013	33.3193	167			-0.694564	-0.798103
	-7.15952	25.8201	-0.809821	8.45481			-2.47402	-0.802689	-0.684793	1.50936		0.5	0.297827	2.36106	493	0.784905	3.2321	493						1.98389	1.65554		0.5	35.5784	42.7316	493	25.5733	36.2847	493			0.459463	0.123314		0.5	37.8097	51.0459	167	16.6505	31.4222	167			-1.06402	1.48034
	-22.1751	0.435939	5.49051	-0.908777			0.141699	-0.345379	0.0749073	0.127072		0.533333	0.269078	2.1733	493	0.944866	3.3258	493						3.71246	0.901607		0.533333	35.0752	41.6765	493	24.4139	35.492	493			0.14494	-0.707125		0.533333	36.936	49.5777	167	15.0067	29.4052	167			-0.104943	0.0122391
	5.15317	-0.106416	1.18169	-1.42783			0.0220484	0.519435	0.433503	1.91335		0.566667	0.318009	1.97102	493	1.03822	3.37185	493						0.861272	-0.660078		0.566667	34.78	40.4562	493	23.9394	35.4621	493			5.05218	1.55339		0.566667	36.511	47.3043	167	14.297	28.5152	167			0.284478	1.01739
	0.344729	10.6077	18.1329	8.18116			0.357493	-0.130925	0.0720129	0.813455		0.6	0.451461	1.87643	493	0.995881	3.41814	493						1.47908	5.93286		0.6	34.8116	40.0068	493	23.685	35.958	493			1.45101	0.530109		0.6	36.6854	45.9201	167	13.6849	28.7207	167			-0.71243	0.127742
	5.15961	1.08623	6.95706	-2.26101			-0.520407	-0.165872	-0.222965	0.134257		0.633333	0.59064	1.91193	493	0.862976	3.50463	493						0.732616	3.12171		0.633333	34.7182	40.2901	493	23.0584	36.3911	493			0.417433	-0.915004		0.633333	36.5977	45.2463	167	12.4724	28.3905	167			-0.156094	-0.14957
	-5.09681	0.874517	-0.0354382	0.852905			0.39215	0.406546	-0.0882684	0.0649691		0.666667	0.675197	2.00819	493	0.766051	3.57398	493						2.37301	1.04933		0.666667	33.9199	40.576	493	22.1583	36.6134	493			0.980726	-0.392987		0.666667	35.5619	44.3748	167	11.0989	27.4015	167			0.578536	-0.298216
	5.80689	3.0056	1.0421	2.8272			1.10042	0.521171	-0.0338496	0.0844345		0.7	0.697237	2.07406	493	0.783465	3.61292	493						1.6683	0.89799		0.7	32.2473	40.5473	493	21.7009	36.5665	493			2.39029	0.499371		0.7	33.4631	43.6496	167	10.6592	26.6521	167			0.942678	0.156305
	16.3963	0.0548676	2.09124	0.7084			0.349538	0.075408	-0.004289	0.239548		0.733333	0.681046	2.1444	493	0.888165	3.62025	493						2.09042	-1.65969		0.733333	30.0226	40.2278	493	22.1289	36.2432	493			0.585406	-0.321255		0.733333	30.3882	43.7594	167	11.533	26.626	167			0.0014824	0.121478
	5.52125	2.25795	2.02507	-0.362823			0.0637684	0.358082	-0.0772706	0.356595		0.766667	0.653389	2.27282	493	1.02202	3.59252	493						0.344741	-0.4265		0.766667	27.8268	40.1074	493	22.9445	35.9736	493			1.22488	-1.14774		0.766667	27.0137	45.03	167	12.8029	27.2619	167			0.692222	0.0910878
	2.23644	16.3365	4.44158	-1.21537			0.388495	0.0512685	-0.0267525	0.267958		0.8	0.61247	2.34822	493	1.16979	3.5852	493						2.51754	2.54546		0.8	26.025	40.4284	493	23.2012	35.6153	493			2.40706	0.5959		0.8	24.3457	46.4702	167	13.202	27.177	167			0.241115	0.0868058
	6.14822	0.53178	2.3869	0.72452			0.644672	0.400335	0.154695	0.316895		0.833333	0.543965	2.3291	493	1.32456	3.60109	493						16.0619	4.26607		0.833333	24.6456	40.6917	493	22.5857	35.0622	493			1.55365	-1.28741		0.833333	22.7746	46.788	167	12.4276	26.225	167			-0.14177	-0.212558
	11.676	2.05559	4.09335	7.36812			-0.211907	0.10243	0.00556229	0.170206		0.866667	0.443386	2.34484	493	1.43795	3.59196	493						1.5022	0.820417		0.866667	23.8338	40.388	493	21.5923	34.7828	493			1.83901	0.144342		0.866667	22.2046	45.8353	167	11.2298	25.5359	167			0.467812	-0.0336807
	-1.70094	1.19967	2.08657	0.574711			2.81757	1.13928	1.23002	0.764665		0.9	0.321204	2.40291	493	1.45839	3.55743	493						-1.08541	-1.59711		0.9	23.842	39.4531	493	20.7454	34.9627	493			2.35719	0.289766		0.9	22.5381	43.7338	167	10.4828	25.6445	167			0.95889	1.00491
	44.1144	2.93594	20.8576	10.4926			0.367976	1.47881	0.206057	0.989417		0.933333	0.221445	2.48837	493	1.39178	3.55163	493						1.18162	-0.778299		0.933333	24.3562	38.2601	493	20.0945	35.3517	493			0.286734	0.097933		0.933333	23.3373	40.8837	167	10.4312	26.9795	167			1.94597	0.685757
	6.52393	2.57072	12.925	2.64483			-0.11888	-0.692453	-0.149953	0.455508		0.966667	0.19491	2.55367	493	1.28725	3.59158	493						3.16094	0.257514		0.966667	24.4273	37.3202	493	19.5045	35.4909	493			1.4453	0.257725		0.966667	23.4395	38.5349	167	10.803	29.1988	167			-0.865389	0.0764707
	-2.45501	0.537633	0.873413	3.41923			0.322028	-0.0889757	-0.29887	0.176895		1	0.243928	2.57046	493	1.17658	3.64463	493						3.54196	5.91998		1	23.4921	36.7802	493	18.9745	35.5896	493			4.82055	2.10737		1	21.8581	37.4019	167	11.3329	31.593	167			0.0274964	-0.105809
	7.84067	-0.424553	2.13	0.666221			0.0116644	2.91921	0.0014697	1.19446														-4.27614	-0.0421136											4.25851	0.529599											3.49404	0.763886
	3.31495	4.97294	31.5601	34.7674			-0.379564	0.278892	-0.104514	0.021333														1.77654	0.969863											4.89385	1.14812											0.498209	-0.22551
	-5.24218	0.262506	1.06217	4.56265			0.157379	-0.0164592	0.00793368	0.21556														0.62118	0.913615											1.38186	0.425631											-0.329254	0.269445
	4.05059	5.06235	2.38282	1.86706			-1.6508	-0.103319	-0.0848086	-0.195696														3.8052	2.62703											0.0612458	-0.00178235											-1.07877	-0.468753
	-14.2471	6.84149	-1.60279	4.68254			0.895897	2.37623	1.19805	1.44138														-0.56846	-0.44774											0.873389	-1.33709											3.74884	1.42724
	14.158	13.0553	35.4263	29.8974			0.157689	-0.0366289	-0.0860583	0.283602														1.10452	-0.0752727											0.760576	0.173829											-0.354343	0.269357
	2.48518	0.182165	2.82623	1.55868			1.41533	1.30125	0.100566	1.18743														4.69736	3.77512											2.27271	-0.350031											1.442	0.819987
	24.4386	3.76832	13.8123	5.60844			1.06336	1.56585	2.01575	2.48938														0.0675431	3.48035											3.08144	1.23761											1.39032	2.63347
	24.4321	1.44654	34.2896	11.2605			-0.691822	-0.0909468	-0.16019	0.128853														0.697577	2.33409											3.95614	0.35498											-0.2196	-0.0651575
	-8.94974	1.57947	0.068149	2.27545			0.327174	0.647014	-0.0270078	0.345934														1.30057	0.0813261											0.648471	-0.189294											0.90169	0.186454
	6.2982	2.05027	4.3161	1.19091			0.0712228	0.0296507	0.0216726	0.135524														0.787722	0.0274359											2.11909	0.569483											-0.0829064	-0.145965
	1.40555	-0.509684	1.65752	0.818934			-0.288432	-0.799583	-0.336459	-0.0433946														3.08886	1.29633											0.55823	-0.0997045											-0.886755	-0.261802
	-3.01344	2.34898	-2.49123	4.10569			0.703711	0.139631	-0.0908839	0.309109														4.0387	1.46634											3.87455	1.36239											-0.00540078	0.117549
	9.83793	7.75983	2.69325	-0.868267			-0.241463	0.11866	-0.153635	0.212324														5.14778	0.469741											1.73326	0.493227											0.187061	0.030699
	-1.72983	-0.940313	1.8191	0.247818			-0.907525	0.162072	-0.352702	-0.205571														4.73488	6.92171											5.79147	2.5827											-0.24525	-0.354252
	-11.51	1.78668	-2.45913	0.687839			0.397073	0.775328	0.739708	0.672314														0.641244	-0.275183											0.885532	-1.2265											0.882545	0.944463
	7.37653	0.658553	13.4776	8.68155			2.13142	2.72479	0.819973	1.58052														4.82076	3.21869											0.59538	0.13124											3.20532	1.59922
	40.3207	0.277797	27.6864	7.78559			0.151593	0.307233	0.00571305	0.35874														14.3015	2.02506											1.81148	0.697745											0.366946	0.107038
	2.87522	0.436547	3.41163	0.799807			1.41101	0.428681	0.117996	0.378953														-0.0922491	-0.422539											3.09032	0.968471											0.611412	0.337865
	19.723	1.54515	4.46573	2.47336			-2.02936	4.07426	0.690286	0.422616														1.10028	1.48896											1.81889	0.311257											5.51319	1.15939
	-21.4393	3.40219	19.6646	4.17028			0.439749	0.514488	-0.00479135	0.328519														0.519553	0.725817											0.6937	-0.168394											0.429323	-0.0899909
	8.769	1.66306	4.62613	1.37969			-0.512591	-0.238624	-0.00222976	0.0953778														1.25615	1.95618											2.9975	1.27985											0.211248	0.0486939
	-5.42183	2.14212	0.542991	3.13974			0.265284	0.838287	-0.00245731	0.218907														3.43451	1.2329											0.0264081	-0.780595											1.37678	0.192737
	4.19426	1.50424	2.97119	1.15328			-0.523902	0.365465	-0.0874094	0.414151														0.328645	2.60869											3.27103	0.294597											0.223726	0.104826
	-5.76372	2.23622	2.16442	-0.0956302			0.491634	-0.227017	-0.0725661	0.00650794														1.58123	2.2046											1.70283	0.338231											-0.100434	-0.30626
	6.80169	1.43908	-0.0438486	0.3569			0.744734	1.73284	0.766653	1.0019														4.01377	0.250323											1.45943	0.399005											2.42661	1.24623
	10.5334	-0.0364477	15.2773	5.82292			-0.0997514	-0.383339	-0.092254	0.342712														1.91723	1.78916											1.38144	0.619614											-0.334751	0.0542
	-0.621298	1.07253	1.88572	0.276906			-0.0151064	0.0860172	-0.231887	-0.165548														3.34013	1.65162											2.00861	0.535959											0.240642	-0.442853
	1.30786	2.20333	-1.87099	1.51446			0.0941558	-0.259901	-0.0982838	0.160108														2.02747	2.11736											1.89044	0.682189											-0.0048959	-0.0647115
	1.70975	0.403958	0.627942	0.225568			-0.681651	0.0561017	0.00448713	0.192504														2.29805	3.57656											13.2769	4.06845											-0.100793	0.0119671
	-8.5313	2.27469	2.07777	0.935884			0.355794	0.266181	-0.237649	0.00497873														0.183614	0.325346											0.456098	-0.979432											0.311586	-0.274809
	5.67276	4.60268	0.0386895	0.593934			1.09999	0.95019	0.234738	0.593679														0.529555	-1.2111											1.98155	0.940659											1.05292	0.346688
	15.4312	4.11745	8.581	1.11529			0.228529	0.595886	0.13021	0.356795														-0.823334	1.92424											1.94014	0.705062											1.09308	0.449423
	6.59962	-0.0994835	4.14474	1.9755			1.20934	0.376092	0.0718904	0.147267														0.988814	2.01154											0.0966512	-0.0478392											0.0280652	0.364737
	16.595	-2.40126	2.35438	0.193155			0.330964	0.793257	0.0173195	0.31165														0.459463	0.123314											1.26211	-0.226504											0.431729	0.100876
	7.21528	1.15405	3.84407	-0.849061			0.693111	-0.117213	0.209388	0.197347														-0.0100564	-0.989974											0.919919	0.451447											-0.0212266	0.113326
	11.3792	2.87772	2.96298	-0.21292			-0.346847	-0.32227	-0.344494	-0.508249														2.21704	1.30552											2.2778	0.286757											-0.814445	-0.327452
	-1.45442	3.69083	-7.02155	12.9122			0.364645	0.317843	0.0166321	0.00702616														1.05959	2.62434											0.234547	-0.576787											0.751352	0.0849432
	5.77297	2.47631	0.831332	2.62116			0.413691	1.28676	0.244769	0.63782														0.796376	1.27722											4.94145	0.884219											1.8346	0.324621
	5.51347	1.5323	10.3395	8.47019			1.36209	1.1471	-0.118518	-0.0242115														-1.27753	-0.740946											0.664356	-0.208246											0.887317	0.22455
	28.6607	4.42097	3.27789	5.81018			1.76825	1.61384	0.00225807	0.0589349														-0.839724	-0.280449											2.97888	0.194897											1.54463	0.176581
	30.5662	0.431671	4.82845	12.1419			-0.193931	0.503922	-0.047639	0.476105														2.52642	1.59873											0.728588	0.197123											-0.0361925	0.391986
	-2.23329	-1.13378	4.66	-0.366679			0.762886	0.298177	0.0345174	0.676108														1.40772	1.27626											3.2418	1.31663											-0.0509119	0.34817
	11.6695	-0.237118	8.28325	0.00697787			0.0822778	0.453982	0.375038	0.392066														0.14494	-0.707125											3.80194	1.39013											0.598564	0.389523
	1.64645	-0.0700721	6.1716	5.86961			-0.253306	0.0337166	-0.0571332	0.217604														2.01139	1.92788											7.22567	3.54386											0.410876	0.110083
	-5.92253	6.42579	1.11414	5.62567			-0.414264	-0.0506764	-0.258463	-0.138552														5.05218	1.55339											0.0680464	-2.85149											-0.106449	-0.372804
	-4.61387	2.255	-1.59131	6.40071			-0.00466348	0.0850956	-0.0242265	0.174981														1.90494	3.00242											1.12496	0.0122361											-0.223667	0.167414
	0.5772	3.17511	2.83637	1.28523			-0.0108244	-0.247311	-0.191659	0.0428301														0.712798	1.11003											1.4146	0.627594											-0.455755	-0.179614
	-0.144718	1.56794	-1.52749	0.437159			0.764173	-0.00268182	-0.417608	0.572477														1.50304	3.16574											2.85867	0.084914											0.157479	0.0211529
	14.9871	9.54695	3.25787	5.22509			0.378415	0.161352	-0.112892	0.130362														1.45101	0.530109											2.14643	0.622595											0.439162	-0.0943604
	6.41689	1.34889	1.46924	2.04742			0.901299	0.446845	0.252101	0.355279														0.417433	-0.915004											3.95519	0.0510717											0.275226	0.303731
	10.2071	3.30151	6.43304	0.3378			0.0272457	0.233497	-0.0728627	0.636001														1.1838	1.20586											5.64422	-0.155409											-0.218867	0.481084
	0.3235	1.80415	4.89571	0.214023			0.321812	0.616371	-0.0898768	0.270966														0.980726	-0.392987											17.3036	5.58013											0.393877	-0.0152076
	4.06818	-0.374022	4.86021	-0.0481697			-0.0461923	0.157792	-0.0252966	-0.0165884														2.39029	0.499371											1.18912	0.345046											0.227936	-0.163474
	-0.218014	1.4259	0.780835	1.17427			-0.214554	0.374513	0.0366109	0.275895														-0.540953	2.44816											1.25161	0.560502											0.306453	0.132176
	-1.95024	-0.673212	3.11461	2.48834			1.66804	0.253748	0.0217585	0.276196														0.585406	-0.321255											2.80565	0.535861											-0.424915	-0.05006
	23.6578	0.287862	2.67723	1.40433			2.55409	0.278568	-0.306714	0.318156														1.22488	-1.14774											0.198542	-0.418534											0.319814	-0.190727
	44.1156	4.2812	2.32921	-0.627509			0.429882	-0.087286	-0.0366525	0.161204														0.808148	1.5427											2.36248	0.488789											0.32163	-0.0706458
	5.93774	2.4955	1.83355	-0.584249			0.526698	0.28905	-0.119362	0.570371														2.40706	0.5959											1.17432	-0.250589											0.771346	0.28289
	7.59718	0.164704	4.15336	1.53483			0.480134	1.99658	0.081853	1.21472														1.55365	-1.28741											3.58385	1.0681											1.73069	0.569112
	6.35495	-0.175251	13.3741	7.87133			0.24637	-0.432493	-0.320407	0.128304														-0.272809	0.404507											0.33049	-0.929418											-0.562689	0.133133
	2.36125	1.26894	1.59395	3.0365			-0.0764861	0.36082	0.00105813	0.222169														0.578351	0.733853											0.821454	0.295231											1.23337	-0.0488216
	0.0247157	2.16227	2.64273	3.84474			-0.295573	0.177156	0.153316	0.303492														4.72174	2.70041											1.42584	-0.413812											-0.389479	0.232951
	-5.28317	0.0710445	4.24899	2.97855			0.0841625	-0.439997	-0.15107	0.322582														0.547458	1.37856											2.4517	0.84245											-0.693794	-0.185379
	1.3859	1.24523	0.756274	2.01772			-0.208756	-0.599766	-0.492032	-0.164917														2.19989	1.21347											6.81972	2.20083											-0.688067	-0.475372
	-2.10649	2.64192	-4.18434	2.20935			-0.42761	0.131945	0.0476706	0.439163														-0.32884	0.746822											3.91051	-0.589366											-0.20951	0.280537
	-6.10544	4.3536	3.47159	0.797788			-0.0969288	0.388012	0.0918253	0.100316														0.436468	1.08671											2.80339	0.846243											0.432471	0.0938471
	-1.00247	0.192236	2.3326	0.50505			0.212274	0.482824	0.00132802	0.343558														1.83901	0.144342											2.14168	0.364986											0.732142	0.333324
	3.18442	0.337523	3.94725	0.423086			0.169827	0.127422	0.0410942	0.237802														2.35719	0.289766											2.86058	0.797378											0.167576	-0.0163428
	4.17861	2.20232	2.56526	-0.393502			0.221619	0.710871	0.319291	0.401729														0.286734	0.097933											1.4653	-1.2458											0.49545	0.473616
	4.93664	3.87675	8.44461	5.75398			-0.151242	-0.0745699	-0.0451313	-0.0217443														1.4453	0.257725											0.88906	-0.0831063											-0.277867	-0.364818
	-1.85567	4.99567	0.809616	0.815839			-1.16878	-0.171903	-0.172237	0.0920534														4.82055	2.10737											2.43599	-0.0398267											-0.151027	-0.231897
	-11.6821	-0.102219	-0.144058	-0.799721			1.04742	0.45869	-0.144021	0.297844														0.482613	0.661744											0.705002	0.196772											0.0842272	-0.0440689
	16.8786	-2.87742	1.98304	7.43929			0.437145	-0.378409	0.112338	0.100766														1.46991	2.35471											0.326357	-0.371888											-0.626459	0.0850271
	8.42788	0.72907	1.07697	0.627133			-0.200558	-0.108287	-0.0232889	0.702025														4.25851	0.529599											1.25645	0.363993											0.0610749	0.491998
	-3.645	0.788853	5.73816	2.62104			0.00645729	-0.411749	0.147589	0.290774														4.89385	1.14812											0.715443	0.295358											-0.2484	0.234173
	0.270614	0.81669	3.34533	6.42493			0.177695	0.285342	0.0345816	0.462891														-0.995379	-1.08033											0.959687	0.0657672											0.174791	0.169167
	3.0903	1.9583	3.40472	0.333542			-0.642075	-0.0425009	0.00393502	0.048578														2.9653	1.95772											0.805372	0.0144295											0.177058	-0.0561337
	-8.69126	-1.12499	0.975907	2.28307			0.0609224	0.374295	-0.364373	-0.0916636														1.38186	0.425631											1.77954	0.50621											0.0797726	-0.121591
	0.910886	0.527782	-1.54735	2.77912			0.753227	0.708904	0.172843	0.256632														-1.18314	-0.665848											1.01643	0.286578											1.64162	0.279974
	14.0811	3.03524	4.56695	1.17307			-0.233523	0.184487	0.0338594	0.210146														0.0612458	-0.00178235											2.83775	1.15838											0.383157	0.0302414
	-1.79515	-3.06434	2.41938	1.43073			-0.692424	-0.585291	-0.305936	-0.0272445														0.938439	0.831259											0.362581	-0.10779											-0.89673	-0.673098
	-2.75231	24.7922	0.353008	5.362			0.358444	-0.461671	-0.334949	0.319831														3.22665	3.80863											0.762885	0.326763											-0.514483	0.00152803
	5.92785	0.796881	-0.0174856	1.7858			0.227029	1.09719	0.762597	0.990976														0.873389	-1.33709											1.44107	0.607492											0.67722	1.24043
	8.00513	1.05696	15.281	11.7655			0.201322	0.125666	0.0435921	0.2314														1.21752	0.645662											7.4418	1.88064											0.0325508	-0.0367182
	2.84481	2.18548	3.44173	0.156223			-0.176764	0.0598978	-0.159802	-0.0027886														1.18186	2.88624											0.382801	-0.837388											0.714276	-0.144432
	-1.63749	1.2639	-0.0776981	0.917			1.23387	0.205317	-0.138328	-0.095759														0.760576	0.173829											1.26019	-0.923669											0.245647	-0.231337
	18.0005	2.83006	-2.11594	2.80828			0.420813	0.27961	0.0759198	0.348311														-1.20128	-0.517692											0.982261	-0.297073											0.285783	-0.0132024
	7.31402	2.12928	4.42491	-0.286542			0.310194	-0.114405	-0.102277	0.0921924														1.01619	1.30965											0.197777	-0.270082											0.385791	-0.111191
	5.39021	2.84537	0.454261	1.19264			-0.114747	0.366928	-0.0199813	-0.104096														1.16029	0.641934											0.36833	-0.862761											0.281638	-0.357151
	-0.463894	0.379927	0.454411	0.983896			-0.0253093	0.325745	0.0666948	0.249086														2.27271	-0.350031											0.316422	-0.619879											0.0890867	0.116886
	-0.547836	8.02345	3.18472	1.38962			0.456247	0.476179	0.238458	0.276425														-0.571866	0.46767											0.689207	-0.242071											0.73808	0.215051
	7.44166	0.991179	4.75529	2.14476			-0.0620179	0.521843	0.1983	0.304539														3.08144	1.23761											2.30381	1.10966											0.8345	0.34737
	-0.620834	2.65124	4.39518	1.34278			0.266253	0.252553	0.37816	0.426619														3.95614	0.35498											2.85788	0.3984											0.0309938	0.420098
	4.46574	-0.501092	5.34064	0.125845			0.873358	0.844973	0.0535177	0.0811189														0.648471	-0.189294											20.6512	4.4331											0.872704	-0.0745605
	12.3913	1.83957	3.05492	-0.00671445			0.121362	0.719734	0.0552629	0.119204														1.30515	1.23454											3.10902	0.988132											0.706115	0.130311
	2.10631	1.31192	3.20919	1.9347			0.119875	-0.074271	-0.0275313	0.262839														2.11909	0.569483											1.68696	0.332649											0.04132	0.286174
	2.48491	-1.34036	2.1402	1.63191			0.113124	0.412156	-0.124446	0.212354														0.55823	-0.0997045											1.88737	0.852838											0.527945	0.0336171
	1.83144	1.08084	2.41085	12.6928			1.30586	0.912463	0.192193	0.325629														0.0557922	1.42449											0.316079	-0.342688											0.915754	0.41458
	19.3026	4.75617	5.82719	1.08604			0.289052	0.28809	0.26705	0.256353														1.14713	0.598389											0.263806	-0.0677247											-0.019055	0.330195
	4.72139	-0.645866	5.81104	0.723354			0.869543	0.754324	0.232184	0.383292														-1.58058	-0.966922											0.771996	-0.616451											0.849592	0.396914
	12.8177	1.04061	4.69706	-0.324612			-0.171597	-0.109559	-0.3318	0.141952														3.87455	1.36239											0.556425	-0.213044											-0.121099	-0.395086
	-1.83079	7.29095	-1.00144	3.41129			-0.585661	0.807521	0.18789	0.0286202														1.73326	0.493227											1.14558	0.384581											0.846609	0.353173
	-7.55213	2.4937	3.48467	1.99222			-0.526508	1.37337	0.345728	0.357842														2.50297	3.51691											0.0732374	-2.59995											1.14615	0.37406
	-2.99963	3.86544	17.867	2.82203			1.43966	0.178249	0.431261	0.268402														2.31705	1.25743											2.07191	0.31855											-0.069549	0.472083
	21.8821	15.539	6.26628	11.8188			-0.410156	0.692805	0.0535654	0.0137458														4.73358	3.32841											0.741163	-0.518683											0.82726	0.101319
	-5.22803	2.59899	2.83056	3.1773			-0.7673	0.786445	0.121991	-0.00604995														5.79147	2.5827											2.10898	0.815981											1.62773	-0.0275681
	-8.86098	2.57818	2.33418	3.94763			1.27744	0.289012	0.166993	0.00547193														2.83327	6.81155											0.911204	-1.03064											0.915707	0.439176
	20.3949	4.60542	2.89106	3.89765			-2.04446	-0.0286287	0.0752532	-0.199213														-0.941835	-1.12585											3.6675	0.628851											-0.187848	-0.00514884
	-24.8434	-0.779953	-0.259569	1.1786			-0.257689	0.0304989	0.0294191	-0.130962														-1.10791	-0.793541											4.76274	0.20975											0.765673	0.0229079
	-2.97061	1.50499	0.0506071	3.64004			1.52038	0.730925	0.156106	0.259908														-0.196095	-0.563569											1.43377	-0.312176											0.64335	0.447921
	33.3332	11.1309	10.1516	8.35447			1.26515	0.725529	0.127919	-0.0589248														0.835413	1.28463											1.64934	0.237484											0.411547	0.104039
	16.7981	2.21681	3.05409	3.8457			-0.205656	0.535736	0.0616291	0.149043														0.981032	2.25686											1.47579	-0.117342											0.595281	0.185044
	-1.57326	0.824807	2.67468	2.42484			-0.276984	0.297176	0.0301151	0.268103														0.885532	-1.2265											2.32571	0.717587											0.619494	0.265827
	-3.66903	5.88333	3.06962	4.25762			2.94138	3.96405	2.70369	1.0999														-0.403218	-5.3681											0.332199	-0.189577											5.70176	3.61388
	60.4843	43.2823	38.794	20.3825			1.16165	1.09067	0.320295	0.523208														1.69267	1.84702											0.701663	-0.0955986											1.58012	0.307426
	28.1673	10.505	11.4159	25.4116			0.776745	0.749604	-0.236638	0.295097														1.82102	1.92592											2.41662	0.342159											0.751123	0.18412
	13.0422	0.160299	2.40971	3.12934			-1.05618	-0.427373	-0.161185	0.276731														0.59538	0.13124											1.20555	-0.0790995											-0.500426	0.259787
	-11.065	-1.02518	2.12821	-1.44575			-0.165001	-0.356703	0.0450088	-0.0206251														0.624763	0.708773											0.198436	-0.0674906											0.0744285	0.094771
	-1.42606	-0.554764	1.11056	1.30728			1.1352	1.27623	0.0171978	0.0849613														0.279727	0.702797											1.01949	-0.371731											1.51568	0.104768
	15.3717	2.48998	3.1617	0.413942			-0.944092	0.294766	-0.0823575	0.446452														0.195859	0.97622											0.717748	0.300024											0.333404	0.450294
	-11.9088	1.48563	3.25116	2.2949			-0.60559	-0.26546	-0.0217144	-0.052748														1.81148	0.697745																							-0.832796	-0.122234
	-5.47658	1.21145	-0.325602	1.53417			-0.460355	-0.240518	-0.0901398	0.0753039														3.09032	0.968471																							-0.835445	0.0329574
	-5.79281	-0.102163	0.670042	1.40985			-0.958169	0.0396425	-0.087808	-0.078625														1.81889	0.311257																							0.109229	-0.155602
	-12.6581	2.30081	-0.662621	2.89506			-0.408032	0.484788	0.0861789	0.144544														0.6937	-0.168394																							1.31005	0.206855
	-4.99685	-0.460931	2.4397	1.58271			-2.92564	-0.257614	-0.18412	-0.0605759														-0.872514	0.439262																							-0.272916	-0.286653
	-31.4104	0.412224	-0.825508	-0.396018			-0.8492	0.255536	0.279776	-0.0275084														0.666034	0.624953																							0.388487	0.171745
	-10.6805	0.569521	2.11101	5.32228			-1.10114	0.181559	0.23756	0.0952118														-0.0920758	0.0905909																							0.0903302	0.235376
	-13.9843	-1.0357	3.49733	0.377641			0.293019	-0.0574176	0.174893	-0.194486														2.9975	1.27985																							-0.230574	-0.274313
	5.22548	0.540749	0.152042	2.76088			-1.52573	-0.347368	-0.157663	0.0369598														0.0264081	-0.780595																							-0.302782	-0.0108005
	-18.2579	1.16676	-0.143153	1.43757			-0.138352	0.435605	0.143434	-0.0401428														2.47361	1.52311																							0.461083	-0.0457185
	-1.59045	0.813449	1.26701	-0.41502			-0.135492	0.329987	0.000603323	0.0300151														3.27103	0.294597																							0.373328	0.119751
	-1.82365	-1.628	1.71704	1.84806			1.03581	0.982851	0.870153	0.00472794														1.02153	1.98866																							0.56962	0.458166
	18.9138	4.66748	6.43369	5.49724			6.96232	0.856776	0.371514	0.238715														1.70283	0.338231																							0.627314	0.41481
	118.088	-0.430307	6.61042	2.41303			-0.0331561	-0.357352	0.265588	0.0424622														3.31076	2.04983																							0.359516	0.248502
	0.917537	1.77883	7.46315	13.6621			0.400778	-0.0362712	0.0396243	-0.00176074														1.45943	0.399005																							0.148275	0.138948
	7.21469	3.71101	0.97134	1.43542			0.564239	0.7861	-0.0736165	0.185144														1.68658	1.87986																							1.49422	0.0537222
	9.57964	1.6987	2.28635	0.736102			-0.699138	0.272134	0.199879	0.0362089														1.38144	0.619614																							0.505584	0.128462
	-8.42192	1.87121	2.33959	6.25867			-0.0840744	0.240663	0.00873842	0.105735														2.00861	0.535959																							0.278561	0.0910641
	-0.106947	3.73045	1.7777	3.63482			-0.487372	-0.395003	0.103149	-0.0252718														1.89044	0.682189																							-0.31292	0.0389508
	-6.1282	-1.4373	0.458846	0.232862			0.780735	0.278499	0.55567	0.396115														1.77711	1.15335																							0.866887	0.811041
	10.5579	0.44666	6.73655	3.17047			0.707418	0.14498	0.0561832	-0.165678														13.2769	4.06845																							0.649839	0.0434373
	8.87844	1.56458	-0.130578	0.559971			-0.66533	0.270217	0.199413	0.165911														0.456098	-0.979432																							0.907515	0.230243
	-8.58638	2.56486	3.26793	1.14465			-0.014277	-0.288168	-0.0317076	0.138222														1.98155	0.940659																							-0.826754	0.0234499
	0.520884	0.575704	0.801438	3.1673			0.338777	0.15558	-0.0548757	0.00926507														1.94014	0.705062																							-0.222604	0.00305888
	5.9903	2.39927	0.330832	2.24382			-0.434487	0.0140288	-0.047464	-0.233375														0.0966512	-0.0478392																							0.216221	-0.129035
	-4.65305	-0.836882	-1.13187	0.046957			0.145476	0.107461	-0.0212365	-0.0691141														1.26211	-0.226504																							-0.0837981	-0.188828
	2.18734	0.469928	0.213078	2.35282			0.00219508	0.0825165	-0.262728	-0.0829056														0.919919	0.451447																							0.362064	-0.110425
	0.648789	-0.0128899	-1.23175	4.3349			-1.17994	-0.0368711	0.0274701	0.127567														-0.880476	-0.556519																							0.329354	0.075959
	-15.6159	3.95665	1.56354	1.19745			0.56506	0.0778378	0.0830381	-0.145014														2.2778	0.286757																							-0.0528908	-0.113344
	9.45774	3.71846	0.655512	1.21344			0.410056	0.516704	-0.0520269	0.150382														0.322061	0.853187																							1.40385	-0.0312486
	4.58354	1.00061	2.23708	3.1875			0.266165	0.428194	0.238086	0.233434														1.45997	0.944131																							0.788608	0.231068
	3.75708	0.125263	4.3456	1.0455			0.635493	0.235995	-0.113893	0.0282337														0.607905	3.47244																							0.299791	-0.0181991
	9.91267	3.91975	0.256948	3.30892			-0.927741	-0.0893569	-0.106409	0.018536														0.940914	1.12191																							-0.0357905	-0.0552449
	-11.6281	0.522324	0.156547	2.21403			-0.435917	0.147892	-0.0639241	0.243899														0.234547	-0.576787																							0.349787	-0.0232073
	-5.6334	2.25827	3.06576	3.02585			0.0573233	0.609416	0.251556	0.568812														4.94145	0.884219																							0.0953955	0.456101
	1.31358	4.32095	9.12618	2.28266			-0.495225	0.452727	-0.0167405	-0.212295														0.664356	-0.208246																							0.488794	-0.0984408
	-6.27497	1.61815	1.37504	0.864308			0.278476	0.572948	-0.158427	-0.000397087														-0.648627	0.1692																							0.843844	-0.314495
	6.60916	6.07143	3.78872	12.6577			-0.362704	0.184712	0.356961	0.0465478														0.997512	1.34948																							0.537765	0.3533
	-4.55153	1.07778	3.68622	1.86189			-0.844422	-0.448687	-0.1148	0.175065														2.97888	0.194897																							0.33798	0.187184
	-11.4705	4.95294	0.7909	2.91673			1.94312	0.643477	0.119172	0.124707														2.59883	2.49083																							1.20311	0.208998
	32.1268	2.43571	3.65417	1.62584			0.222199	0.0343267	0.0216966	-0.0461205														2.32264	1.67314																							-0.0764447	-0.0727553
	5.59883	10.7439	1.50405	3.6665			-0.481321	-0.115233	-0.0865186	-0.022507														2.60214	1.5753																							-0.296278	0.0693449
	-5.97848	1.83358	-0.482061	1.94174			0.135244	1.21081	0.00117017	-0.00561764														0.728588	0.197123																							1.56126	0.0262176
	2.40387	0.572327	1.57109	1.77796			-0.465534	1.49338	0.418879	0.334854														1.00322	1.61433																							1.15746	0.590427
	-6.34391	0.633845	9.17367	5.93957			0.611414	0.24932	0.287715	-0.089236														3.2418	1.31663																							0.0826095	0.238741
	8.09876	-1.55237	2.47274	4.98294			0.590225	0.178468	0.0628657	0.0171242														3.80194	1.39013																							0.420769	0.23359
	8.46279	3.08894	1.15845	4.39728			-0.0633719	2.07197	0.724249	0.415513														-4.56316	-0.417686																							3.02284	0.267126
	-2.65446	24.5933	17.508	18.2605			0.666597	0.798977	0.0341797	0.301681														7.22567	3.54386																							0.973715	0.406318
	6.79216	3.63091	3.89282	8.20343			0.879309	0.319563	-0.0257533	0.484047														5.90693	5.35774																							0.329221	0.411079
	16.2595	3.44159	4.19256	11.2872			0.0608342	0.427572	0.679666	-0.238415														-0.845482	-0.711886																							0.434513	0.253559
	1.81438	15.5659	4.94871	12.1153			-0.486772	-0.64812	-0.127135	-0.154149														0.0680464	-2.85149																							-1.1902	-0.087811
	-6.27561	2.55299	-1.47811	1.3607			0.171161	0.00643787	-0.169281	1.06549														1.12496	0.0122361																							0.191646	1.33536
	2.63675	15.5451	11.9895	22.7125			-0.966279	-0.303463	-0.0649933	0.135525														-0.518815	-1.97858																							0.118238	0.166316
	-13.0898	-0.604096	1.10373	-0.0923356			1.58683	0.875582	0.351018	-0.314879														1.4146	0.627594																							1.5285	-0.232048
	29.6755	11.0264	3.81844	15.6932			-0.10862	-0.001601	0.0412619	0.183799														2.85867	0.084914																							-0.572276	0.282368
	-1.4987	0.647167	2.23649	1.81767			1.12971	-0.0419218	0.111613	0.0571139														2.14643	0.622595																							-0.252852	0.297581
	16.3229	2.24237	1.7297	-0.1311			-1.12092	-0.00720509	0.0344558	0.136582														3.95519	0.0510717																							-0.0182913	0.16598
	-16.2224	1.32205	1.21356	2.11321			-0.1416	0.304489	-0.0628026	0.102866														0.493592	0.325298																							0.624236	0.162824
	-1.95157	0.753345	1.52525	2.68414			0.524636	0.338802	-0.0105565	-0.0348499														5.06401	4.26313																							1.14311	-0.00769281
	8.98549	2.40794	0.739848	4.85687			-0.102938	0.132287	-0.213195	0.350553														5.64422	-0.155409																							0.46874	-0.0590862
	1.6237	3.59313	4.06534	3.69523			0.0533517	0.807137	0.0803029	-0.0344597														5.5729	17.1141																							0.660599	-0.0766052
	1.64991	2.64821	1.41917	1.44024			1.62129	0.952148	0.263843	0.17829														17.3036	5.58013																							0.458906	0.372402
	29.6367	7.6952	6.2081	4.39045			-0.392238	0.269566	-0.0693946	0.0779646														1.18912	0.345046																							0.482948	0.00818103
	-5.45726	-0.0903122	1.12692	0.157729			0.423392	0.753981	0.126605	0.173443														1.25161	0.560502																							0.733013	0.179256
	11.6483	2.61007	3.19222	0.853732			0.107946	0.0675929	0.07696	0.0979146														0.884903	0.556349																							0.0405331	0.100835
	2.65593	1.53415	1.68635	1.17911			0.293335	0.254784	0.193083	-0.0576518														1.25488	1.02753																							0.562281	0.13387
	5.04323	-0.556366	1.68564	0.894661			0.0787646	0.142315	0.240613	-0.198325														2.80565	0.535861																							0.125464	0.243543
	2.11611	2.62624	0.802617	0.41385			-0.730123	0.140776	-0.150933	-0.0880481														0.198542	-0.418534																							0.719278	-0.0960001
	-9.46973	0.436762	-1.0147	1.74973			-1.51534	0.127609	0.0248475	-0.282255														-1.91009	-0.68616																							0.252213	-0.147252
	-16.6273	0.612864	-0.838175	0.105999			0.108383	0.114487	0.139667	0.140529														2.36248	0.488789																							0.229415	0.18981
	2.88026	-1.03279	3.18693	3.05786			-0.594733	0.0772539	0.151843	0.0447832														1.17432	-0.250589																							-0.226479	0.0598009
	-6.99043	2.03917	1.98669	2.53261			0.248713	-0.546311	-0.11081	0.188381														2.22158	1.30091																							-0.613096	0.0843579
	5.14969	0.824963	1.89779	6.31258			-0.281861	-0.559861	0.183054	0.10227														3.58385	1.0681																							-0.227684	0.254607
	-3.32701	3.13361	1.91798	2.19335			0.417419	0.295415	0.268162	0.212751														1.89382	0.95235																							1.67804	0.444719
	6.95734	5.99317	4.25257	9.37469			-0.389701	0.202155	0.178671	0.0246629														0.33049	-0.929418																							0.0145131	-0.137962
	-4.96148	1.62696	1.79593	2.45422			-1.24405	0.993282	0.615709	-0.277523														0.258682	0.956687																							2.43558	0.154807
	-17.0662	0.738559	3.47157	1.82107			1.63582	0.697696	0.362057	0.243529														3.84412	5.02534																							1.4762	0.440123
	24.5011	0.580368	5.18594	6.82228			2.01803	1.27332	0.141152	0.000170357														1.13725	1.57881																							1.68269	0.178787
	29.7649	1.7493	4.07061	4.73647			-0.00899618	0.385586	0.199722	0.0747173														0.821454	0.295231																							1.06041	0.176813
	0.0982159	1.34218	3.05721	1.38183			0.178352	-0.192411	-0.0304452	-0.066334														4.23614	2.4222																							0.400389	-0.120881
	2.58791	-0.308333	-0.734308	2.53272			0.587019	0.76058	-0.114828	0.0564141														1.49012	1.71616																							0.572879	-0.0742381
	8.40885	0.487504	1.53537	4.78058			0.588862	0.31478	-0.0486283	-0.078562														1.18424	1.11342																							1.69493	-0.122987
	9.84737	1.88386	0.174247	2.94923			0.0569252	0.360425	0.0601286	0.0248632														1.42584	-0.413812																							0.487698	0.105562
	1.66923	2.1665	1.64794	2.35187			0.881468	0.898385	-0.0155849	-0.180798														1.16027	1.34545																							0.963576	-0.129
	15.8493	2.86043	0.571693	5.14032			0.392143	0.0746722	0.00853717	0.0409555														2.60615	1.95724																							-0.059066	0.0240422
	5.5233	1.58415	0.99191	2.97603			0.524451	0.772095	-0.0209462	0.10742														1.42821	0.966004																							0.74349	0.00873008
	8.45995	3.11548	2.30378	3.03118			0.0652795	0.372441	-0.0954597	-0.0206704														3.00395	3.9915																							0.760665	-0.148432
	1.60305	2.79304	0.211848	4.19103			-0.122944	0.69557	0.0599851	0.00408566														2.4517	0.84245																							-0.0503436	0.0235592
	-1.06064	3.16974	1.71743	0.515082			-0.443054	0.0385078	-0.085056	-0.0583657														0.284851	1.93273																							0.259573	-0.010506
	-5.38536	-0.881556	-0.0439414	-0.158672			1.41774	-0.0885666	-0.0594769	0.178577														6.81972	2.20083																							0.492331	0.158002
	23.7248	2.87047	2.10428	5.44442			0.42641	0.0913185	0.273652	-0.0613598														3.91051	-0.589366																							0.181213	0.00445348
	7.16615	1.92677	2.32751	4.57724			0.0672594	0.167493	0.123355	0.138746														2.80339	0.846243																							0.1375	0.127147
	1.30508	1.33965	2.49425	2.38401			0.678951	-0.0043751	0.30728	0.115433														-0.595304	0.533267																							0.0743585	0.297566
	10.6156	2.27808	3.96407	4.89519			-0.508776	0.150681	0.189223	-0.125699														-0.644505	-0.453147																							0.174592	0.0505365
	-6.9139	0.161516	0.712594	2.65201			-2.64373	-0.4423	-0.276693	-0.249265														-1.36357	-1.44488																							-0.433947	-0.201884
	-30.1256	2.31728	-2.3792	4.31905			0.227205	-0.0997839	0.0557588	-0.232894														2.14168	0.364986																							-0.0930135	-0.0582263
	4.0287	2.64162	-0.131312	7.88858			0.338058	-0.477954	-0.0139592	0.074969														1.59586	2.18855																							-0.418496	-0.0323295
	4.73117	-1.03239	0.419201	2.5233			1.19304	0.366036	0.222085	0.0553245														2.86058	0.797378																							0.782706	0.231205
	18.9359	1.39726	2.79174	1.55151			-0.970588	-0.583128	0.0467407	-0.19415														1.4653	-1.2458																							-0.670348	-0.115657
	-11.5314	-0.460299	-1.09442	2.68013			0.545314	0.384279	-0.0670791	-0.199166														1.2933	1.17179																							0.697639	-0.18321
	7.4165	0.212251	-0.821382	2.24186			0.194677	0.943018	0.310132	-0.129202														-1.17027	-0.775117																							2.06525	0.0416901
	2.20743	-0.508913	3.56102	3.83371			-0.858904	0.494696	0.0402723	-0.0132412														2.31626	1.17738																							0.485354	-0.250007
	-10.4482	3.42234	0.972144	-0.576707			0.673595	0.610282	0.108237	0.23047														0.88906	-0.0831063																							1.04747	0.217614
	10.7632	3.62153	5.0799	6.68601			0.0406418	0.00141543	-0.157239	0.0552081														1.00807	1.07393																							0.144616	-0.0870071
	1.87861	4.23425	0.507838	1.28801			-0.0482173	-0.197462	-0.108552	0.126301														2.43599	-0.0398267																							0.15049	-0.247095
	0.114675	7.35857	1.01038	3.22303			-1.4249	-0.592463	0.185229	-0.25203														-0.999485	-0.918755																							-0.0438717	0.0709391
	-17.376	-1.06073	3.36627	-1.14161			0.0102344	0.477707	0.12246	0.00743404														0.0426934	1.29771																							0.880185	0.0904392
	0.907213	0.685625	1.97265	1.83619			0.497711	0.487301	0.0993628	0.369337														1.0693	1.45224																							0.389829	0.372036
	7.35549	1.30343	3.84367	2.25622			-0.991476	0.736681	-0.0511928	-0.130617														-1.22944	0.539572																							0.905887	0.0648943
	-14.8044	0.768956	1.41801	4.26892			2.66323	0.391458	0.110862	0.0893189														2.49296	2.02528																							0.278983	-0.00589505
	36.9541	3.50837	2.65977	2.43196			0.238217	0.842641	0.256347	0.528237														0.1569	2.38316																							1.65942	0.494872
	5.53997	2.7983	11.6919	7.76365			-0.0600328	0.399809	0.171735	0.307222														0.144838	0.54645																							0.034966	0.452879
	-0.0635689	-1.03398	4.95839	0.753403			0.255554	0.997914	-0.0459503	0.964834														1.31122	1.23392																							1.08991	0.612053
	5.81042	2.94351	12.8325	4.09487			-0.0260516	0.302286	-0.0122688	0.159603														1.03852	2.9706																							0.204114	0.197714
	0.226486	0.772886	3.10965	-0.476644			1.4103	0.667983	-0.153823	0.802422														0.845193	2.08149																							1.11954	0.377956
	23.5447	1.38011	9.68127	4.37393			-0.45097	0.033951	0.0993465	-0.0114097														0.619659	1.08005																							-0.131987	-0.109183
	-5.58505	-0.203896	1.07994	3.8622			0.159467	0.420343	0.210203	0.187245														0.861869	0.967037																							0.857439	-0.0320235
	4.05235	3.56444	4.93908	6.0319			0.0985359	0.37517	0.144259	0.208104														-0.107398	1.07015																							0.137739	0.430992
	2.96832	1.45309	3.47246	1.75829			-0.0667659	0.283173	0.022168	0.170077														0.705002	0.196772																							0.197525	0.155429
	0.377112	0.944156	2.60376	0.3164			-0.182589	0.286565	0.0831939	0.19135														0.758176	0.800144																							0.513604	-0.113776
	-1.76237	1.7585	3.42754	1.503			-0.878924	0.107535	0.0996383	0.135115														-0.213443	0.76551																							0.154669	0.282102
	-7.24451	-0.833782	1.92533	0.613774			-0.1759	0.571958	0.240244	0.490304														0.172895	1.13221																							0.803881	0.292004
	-1.6359	3.70292	7.47038	1.21116			0.169471	0.493251	0.149088	0.396012														1.36119	1.61588																							0.814053	0.42356
	3.02055	0.402629	5.45165	1.5264			0.363361	0.471248	0.103295	0.3872														0.326357	-0.371888																							0.362448	0.453689
	5.1569	2.80396	5.38188	0.843075			0.131425	0.117032	0.443951	0.163193														1.74269	2.68933																							-0.541297	0.347067
	2.64563	0.37299	5.12229	1.49327			0.488156	0.652284	0.185783	0.320947														-0.418942	-0.444665																							0.53306	0.521386
	7.89957	3.47488	5.58622	0.64119			-0.714337	0.158371	0.00952397	0.0853867														1.27003	1.71864																							-0.0161359	0.00266049
	-9.3787	-0.753326	1.26013	0.858667			0.382063	1.48164	0.00880576	0.487073														0.398675	2.15458																							2.34805	0.332569
	9.03452	5.04942	11.307	-1.69955			0.717919	0.254543	0.167341	0.957288														0.410593	1.16435																							0.507205	0.45469
	12.1788	2.87196	10.0208	1.19754			-0.0975172	-0.0620709	-0.101299	0.29975														1.00067	0.99339																							-0.0586166	0.105515
	-0.143099	0.566915	2.63489	1.39607			0.292213	0.395124	0.174498	0.395541														0.778768	1.36902																							0.690026	0.313615
	5.1406	4.52842	5.11743	2.84497			0.36226	0.252225	-0.0765186	0.148432														0.259825	0.729352																							0.0046602	-0.0936839
	5.95783	1.01244	1.7044	0.774573			0.268319	0.497902	0.0348524	0.0107155														2.85206	2.96621																							0.691229	-0.165488
	4.73223	0.933907	2.39074	-0.00344527			0.118231	0.24973	0.0432802	0.0172168														1.25645	0.363993																							0.359	0.025978
	2.75848	1.2755	1.56503	3.27727			0.30158	0.473207	0.146988	0.25384														0.177089	0.605183																							0.633859	0.13072
	4.45681	2.00758	4.07798	0.748323			-0.435816	0.205777	0.145446	0.0167122														-0.156744	0.954341																							0.335138	0.150011
	-5.97572	-0.202242	2.87844	1.49683			0.162186	0.227396	0.246198	0.0111607														-0.70231	-0.159782																							0.146067	-0.159617
	3.40447	2.12561	2.61456	1.2494			-0.0359444	0.30554	-0.0800453	0.0831025														0.976862	0.938448																							0.325447	-0.0158578
	0.200527	-1.73731	2.13438	0.736928			-0.131224	0.683477	0.0973538	0.130849														-0.203532	0.927028																							0.750638	0.219119
	-1.43545	0.243578	3.70004	-0.559769			0.0981036	-0.0391493	0.0573008	0.207954														0.715443	0.295358																							-0.173782	0.101667
	2.00764	0.914855	2.75874	1.15262			-0.0678244	0.258536	0.0731721	0.134274														0.287878	0.716401																							0.514014	0.15985
	-0.350039	1.23496	2.28875	1.9738			0.519635	0.787246	-0.153378	0.263812														-0.467334	1.46089																							0.793368	0.119571
	7.27441	1.18145	4.63092	1.49665			0.244241	0.423497	-0.0293572	0.307468														0.496433	0.69906																							0.577368	0.222813
	4.8596	0.759199	5.74591	4.8243			0.1743	0.208571	-0.179912	0.191454														0.959687	0.0657672																							0.603689	-0.275493
	3.92316	1.12531	1.89804	-0.286908			0.214326	2.02262	0.287324	1.42388														0.963512	3.32921																							2.18273	1.30431
	5.38859	2.42583	24.0498	5.46587			0.270052	1.51721	0.248233	0.410448														10.1339	12.605																							1.47192	0.214806
	5.5599	2.92699	8.62458	4.08911			1.13554	0.897228	0.304365	0.718714														-0.206474	0.803538																							1.12139	0.883775
	23.1218	5.31918	11.1085	2.18692			-0.00981437	0.444133	0.092307	0.253025														0.643907	1.73042																							0.325039	-0.0272738
	0.832341	-0.110594	4.39593	-0.240861			0.505017	1.25815	0.271805	0.360955														0.508708	0.686887																							1.27392	0.636278
	9.71361	2.21399	6.71575	1.65213			0.561002	1.07836	0.0480995	0.776692														0.746355	0.604198																							1.32915	0.763509
	10.1985	6.38521	8.80185	-0.328176			0.372361	0.382055	-0.048706	0.232962														0.867037	1.41515																							0.738249	-0.110538
	6.379	1.54743	3.68635	0.172585			-0.0431965	0.573214	0.0181525	0.220424														0.669215	0.695401																							0.736854	0.229032
	0.361889	0.154404	3.74376	-0.215649			0.173875	0.645968	0.144717	0.0360342														0.916026	1.62208																							0.953647	0.0170091
	3.2011	-0.313195	4.72359	0.78395			-0.154899	0.597712	-0.0942749	0.250148														0.672635	0.973962																							0.707796	0.183304
	-1.19436	-0.0177891	3.87331	0.349805			-0.138046	0.469913	-0.0593048	0.207855														0.428928	0.620088																							0.383928	0.190057
	-0.271016	-0.816048	4.00053	-0.212764			0.248361	0.266932	-0.0614238	0.413527														0.144019	0.407212																							0.756255	0.13217
	4.78651	1.41071	4.12307	2.23666			0.202903	0.528383	0.221981	0.488453														2.93658	1.70022																							0.245565	0.177286
	4.12338	0.765483	8.29947	1.23306			-0.0463566	0.562407	0.489049	0.296295														2.26629	2.62081																							0.742849	0.649531
	-0.088993	1.70902	8.82129	12.4154			0.750934	0.860512	0.591247	0.597042														0.805372	0.0144295																							1.70598	0.938153
	12.6138	4.14558	8.8857	1.45388			-0.128802	0.40984	-0.37077	0.0976829														-0.211508	0.81819																							0.513052	-0.0848439
	-0.528201	0.879751	0.904061	-0.547937			0.207834	0.628777	-0.19896	0.442048														1.77954	0.50621																							0.596189	0.429541
	4.27859	3.4117	3.69016	-0.494578			0.116524	0.799067	-0.118543	0.444965														1.01643	0.286578																							1.23521	0.111542
	2.52517	3.02285	5.71971	2.17968			-0.0389765	0.154561	-0.080356	-0.0948753														0.123079	0.639199																							-0.268082	-0.235978
	0.354677	2.16673	-0.15699	0.621504			0.286492	0.26661	0.0923753	0.0952069														0.139624	1.06972																							0.212217	0.0942033
	5.95203	2.9698	2.17825	0.496757			0.221339	0.113846	-0.0473748	0.23434														0.453893	1.46524																							-0.392225	0.157722
	5.01504	1.17521	2.5669	-0.252574			0.106131	0.701756	0.0292475	0.130208														0.370429	1.17491																							1.15538	0.259344
	2.66833	0.38215	3.48865	0.919797			-0.0437753	0.530385	0.189974	0.30734														0.369311	0.692956																							0.794016	0.37404
	0.0939897	3.07507	4.93941	0.543873			-0.0967174	1.1436	0.0841515	0.409009														0.229064	2.53297																							1.38918	0.354992
	-0.474621	-0.235755	7.30425	3.18425			-0.202446	0.244645	0.659771	0.435421														2.05142	1.92238																							0.725291	0.475568
	-2.33517	-0.237057	7.23281	4.83398			-0.296219	0.474202	0.0101618	0.50165														0.000842823	0.442355																							0.507903	0.291394
	-3.28202	2.05908	5.55103	1.85556			0.27446	1.32299	0.43509	0.520825														-0.47046	-0.0687499																							2.32662	0.526133
	6.53662	4.6511	7.90713	-1.31132			0.622097	0.946121	0.559366	0.657441														0.965702	1.0765																							2.30248	0.487356
	11.1356	5.10686	10.2003	0.0637378			-0.29265	0.636876	0.208045	0.0526609														2.83775	1.15838																							0.92393	0.0533189
	-3.03087	0.479448	3.94802	1.9005			0.162146	0.623975	-0.0859218	0.109242														0.24107	0.770426																							0.573159	0.258527
	3.03037	0.444165	3.29418	2.6019			-0.0509152	0.135931	-0.00132025	0.446563														-0.200345	0.706178																							-0.0886186	0.424295
	0.145797	0.448848	4.48575	0.258535			0.194091	0.341817	-0.0290018	0.375832														0.221058	1.2379																							0.199853	0.188708
	4.56659	2.13904	4.67306	-1.16313			0.236935	0.482683	0.102591	0.400308														0.864743	0.756509																							0.632202	0.190076
	4.52344	1.78267	5.83547	0.952537			0.20044	0.79204	0.022123	0.356359														0.206105	1.05388																							1.39511	0.306045
	4.15527	1.13273	5.61821	1.54728			0.220419	0.527302	0.284408	0.302395														0.362581	-0.10779																							0.463708	0.353089
	5.40007	1.47976	6.01168	-0.700855			-0.061933	0.571049	-0.0830134	0.0252151														0.762885	0.326763																							0.355651	-0.0638533
	-0.53769	2.79019	2.08314	-3.10658			0.246997	0.905836	0.0967089	0.347559														0.806632	0.66234																							0.982172	0.403386
	4.82121	3.56971	7.16633	2.7198			8.53979	2.53673	0.968429	-0.257149														-1.74042	-3.98866																							6.26608	2.05473
	195.244	50.668	53.257	48.4787			1.25855	0.36107	-0.0875171	-0.28864														-0.526442	-0.838651																							0.436421	-0.315551
	15.8616	1.42307	-0.486195	2.09215			-0.647551	-0.15277	-0.127691	-0.109616														2.35825	3.09884																							-0.520348	-0.000785616
	-4.39712	0.344144	-0.898708	1.09509			-1.21717	-0.555802	-0.262326	-0.0575187														2.13571	1.28401																							-0.495097	-0.0129763
	-8.76521	0.135742	-2.51324	0.738761			0.510678	0.0941535	0.0616147	-0.252858														0.49441	1.04079																							0.431274	-0.333418
	8.35723	-0.305741	-0.878436	0.542093			-0.823045	0.041117	-0.157045	0.43345														1.44107	0.607492																							0.335988	-0.0159541
	-6.51254	4.61193	1.25752	0.783944			-0.472967	0.182635	-0.188778	-0.0828699														2.94998	1.54748																							0.356912	-0.197871
	-4.10224	1.42337	-1.14323	-0.112749			-0.410351	0.456876	0.00559416	0.186661														7.4418	1.88064																							0.476912	0.230947
	-3.91885	8.54535	2.30774	1.02237			-0.775218	-0.0112594	-0.111839	0.0253662														2.62136	2.13001																							-0.311734	0.0689678
	-7.41361	1.01365	0.347359	0.374949			1.07685	0.419037	-0.0184407	0.169516														0.382801	-0.837388																							0.213559	-0.0552441
	16.5118	3.27977	4.36287	6.46687			0.411628	0.258561	-0.00444951	0.0441994														-0.526309	-0.12261																							0.510623	-0.0233618
	6.1095	0.534308	1.8642	1.1157			-0.490842	0.239664	0.124815	-0.142435														1.31858	1.45405																							0.995182	0.127961
	-2.81332	-3.56931	-0.166579	2.77496			-2.11532	-0.150388	-0.147619	1.26346														0.260538	3.26563																							-0.15445	0.469818
	-21.4922	-1.69832	10.1656	3.65364			-0.122871	0.00315202	-0.231131	0.0921859														9.64217	6.67613																							0.188069	0.149104
	-0.252308	-2.80008	0.0772501	-0.923174			0.124469	-0.24526	-0.189714	0.251857														-0.00765053	-0.279246																							-0.00244577	0.0644158
	2.34935	1.60592	-0.377843	5.74354			-0.2011	-0.0703061	-0.407109	-0.309421														0.853801	2.1724																							-0.11786	-0.458821
	1.17216	-2.11275	-4.95942	0.280512			0.216024	0.208331	-0.255259	-0.0383812														-0.203882	-0.452782																							0.428075	-0.114904
	4.2738	-2.86726	-3.05386	3.21002			0.136086	-0.156266	-0.123706	0.159153														3.63515	5.9176																							-0.3173	0.0282608
	5.07172	0.782671	0.724455	1.91124			0.530543	0.480684	0.199886	0.165978														1.26019	-0.923669																							0.381161	0.104328
	7.61578	-1.4675	5.60162	7.09461			-0.588355	0.00344217	-0.323002	0.0797791														2.67385	1.59814																							0.167224	-0.10827
	-5.85328	3.47874	-0.728897	3.9716			-0.529429	-0.564957	-0.175209	-0.447845														2.71983	3.4794																							-0.435909	-0.277382
	-6.79575	-3.05968	-3.91705	1.13048			-0.632989	-0.971636	-0.149841	-0.106545														1.90187	1.29296																							-0.803121	-0.357593
	-3.55592	-0.793535	-5.40971	3.92743			0.365959	0.398925	0.0810918	-0.266329														-0.897073	-1.19251																							0.663052	-0.106509
	5.04611	2.3682	0.949429	3.07304			0.565134	0.0783294	-0.103824	-0.385114														0.982261	-0.297073																							0.0571473	-0.0926533
	8.53605	1.15239	-2.29092	1.1389			0.416002	0.231756	0.222499	-0.245175														0.197777	-0.270082																							0.372172	0.0377809
	5.33144	2.26598	0.241693	-0.043529			-1.09614	0.310672	0.146414	0.557372														0.56298	1.1988																							0.606517	0.83801
	-11.6103	-0.115221	6.74737	5.33808			-0.396466	-0.254097	-0.0484507	-0.187369														1.92593	2.10778																							-0.277314	0.0182505
	-3.5912	-1.71343	-1.71382	-0.69591			0.518614	0.1765	0.144723	-0.359528														0.36833	-0.862761																							0.22933	-0.0330977
	6.57448	1.17489	-0.245449	0.161896			0.365148	0.900152	0.116643	-0.462501														-1.05487	-2.80168																							1.14662	-0.359586
	7.68722	11.8397	1.4242	7.76381			-0.239312	-0.297836	0.0657002	-0.32343														2.49703	2.49347																							0.506934	-0.285901
	0.862602	2.21098	-2.14163	3.12621			-0.201832	-0.0823429	-0.353847	-0.190148														1.96102	1.84955																							-0.0517282	-0.211346
	-1.07158	0.473392	-1.91808	5.43827			0.36595	0.0952946	-0.145636	-0.051717														0.316422	-0.619879																							0.306881	-0.200276
	4.88411	-0.00512502	0.0170686	3.37821			-0.0250075	0.226485	-0.113821	-0.0878308														0.0400869	0.764142																							0.29678	-0.17611
	1.11909	3.68799	-0.35041	0.778739			1.85329	-0.199904	0.145928	0.378349														-1.5138	-3.18338																							0.644895	-0.338619
	28.4251	-2.84358	-2.98904	3.18117			0.440465	0.132331	2.18509	-0.167051														0.689207	-0.242071																							-0.0425192	1.89736
	8.76378	1.06054	9.37642	2.90654			-0.0896021	0.571923	0.0917357	0.108654														0.599329	0.593471																							0.840451	0.298513
	-0.868495	0.349147	3.75296	2.94936			0.0605713	-0.254924	0.189717	-0.206209														2.18501	1.3																							-0.925844	-0.0870721
	3.95505	1.2722	-0.667714	3.5875			0.328017	0.102001	0.043025	0.102275														5.00387	4.82402																							0.0731592	0.241407
	5.31777	-0.150162	1.79294	3.48225			0.595124	-0.0786117	0.169448	0.0392324														3.46591	1.98818																							-0.296839	-0.0245915
	10.0847	0.860835	3.09884	1.32764			-0.743269	-1.31923	-0.0143288	0.0899393														2.30381	1.10966																							-1.54394	0.199861
	-7.45782	2.37155	-1.69877	2.18104			0.306793	-0.0479724	0.123631	-0.0170705														1.06601	1.94094																							-0.180843	-0.184343
	4.81674	0.795813	0.895103	9.83253			0.815596	0.15071	0.195147	-0.181715														2.85788	0.3984																							-0.156016	-0.0245083
	12.1719	0.521359	1.07499	1.3519			0.335614	0.0291172	0.369672	-0.0750505														-0.0288141	-0.1536																							0.218747	0.0887176
	6.36635	2.44803	2.39765	0.139245			1.46067	-0.192017	0.247762	0.537139														5.45578	9.71947																							-0.292291	0.487587
	18.6638	6.30051	7.26689	3.09514			1.00559	0.734654	0.00532031	-0.342945														1.08257	0.590822																							0.905274	-0.19103
	15.0732	0.853672	0.639768	-0.671156			0.571322	0.0238679	2.05076	-0.0686416														20.6512	4.4331																							-0.644241	0.772054
	9.33244	1.5221	10.0213	1.31502			0.507273	0.414182	0.185331	0.557433														4.61349	3.66253																							-0.0865214	0.452939
	9.33887	4.74021	6.68776	3.77829			0.410955	0.0974741	-0.210047	-0.00196219														3.10902	0.988132																							0.488706	-0.0348544
	5.11767	2.51281	0.768144	3.51067			0.789259	0.191448	-0.0365247	-0.0793393														0.850997	1.4554																							0.550199	0.053741
	11.3385	0.803325	1.39818	2.62047			0.820731	0.108943	-0.0586107	-0.166132														12.4704	11.7747																							0.676676	0.0424849
	14.8782	0.706108	-1.57124	0.677229			0.690267	-0.0349263	0.0412372	0.114135														-0.561533	6.89171																							-0.773354	0.201739
	10.8399	7.73164	1.2875	1.34409			0.115341	0.20602	-0.170815	-0.195515														1.68696	0.332649																							0.477958	-0.15893
	6.53102	7.41323	-1.71175	-1.18591			1.48323	1.09214	-0.118493	0.106482														1.88737	0.852838																							1.41213	0.535355
	17.9391	2.41747	5.03175	0.924412			1.25818	0.565343	-0.0888886	-0.214486														0.850433	2.49324																							0.274311	-0.179093
	16.3387	0.813424	1.64798	1.09628			0.617768	0.147133	-0.108586	-0.112088														1.1841	0.646382																							0.50946	-0.193339
	11.2735	0.402101	-0.0978946	1.86185			1.92169	0.495259	0.215398	-0.012482														0.316079	-0.342688																							0.679646	0.121142
	27.2258	0.632294	3.3992	3.57927			-1.28148	0.244356	-0.209637	0.135924														3.19622	2.98827																							-0.0278965	-0.160591
	-13.6904	-0.925603	1.01574	2.53672			-1.07651	0.0534942	0.180206	-0.12747														1.22256	1.6099																							0.076559	0.0141566
	-10.2716	-0.796626	0.733379	0.0915813			0.577174	0.590236	0.0463368	0.105279														-0.0731673	0.155845																							0.534113	-0.0182047
	9.01879	0.64513	3.40895	-1.06604			-0.837968	0.132607	-0.00313199	-0.123973														1.34851	1.10132																							0.0278361	-0.263431
	-9.42183	-2.42186	-0.285894	1.70377			-1.154	-0.581586	-0.280709	0.224791														2.69616	2.37149																							0.342652	-0.13683
	-11.5854	-1.10631	-0.43927	8.30322			0.516413	0.325336	-0.0901994	-0.0543235														0.263806	-0.0677247																							0.349743	0.0760633
	9.2478	0.610775	0.661053	13.4021			1.62082	0.589972	-0.0878401	-0.411993														-1.11537	-1.22399																							0.993855	-0.248192
	23.7338	0.244738	-0.44432	-0.573677			0.400815	0.10768	-0.349506	-0.191426														1.58529	1.01702																							0.525408	-0.0716038
	6.13143	1.2237	-1.89392	0.756651			1.09494	-0.0897191	-0.118374	-0.0740528														0.771996	-0.616451																							0.0792342	-0.220878
	17.2008	1.13556	-0.991835	-0.144281			2.20662	0.159266	0.294297	-0.201142														0.556425	-0.213044																							0.668437	-0.0666638
	27.436	4.53637	1.4527	0.828111			-1.30491	-0.00574183	-0.0677576	0.308451														1.81019	9.87508																							-0.00235705	-0.247525
	-11.6027	0.579361	4.27122	8.35294			-0.0198178	-1.56973	0.104431	0.401233														1.14558	0.384581																							-1.9621	-0.192735
	5.08452	-10.6836	6.23232	10.6624			2.68703	0.925979	0.11545	-0.251227														-0.427084	-0.673866																							1.54541	-0.203407
	31.8044	4.27072	4.31481	0.45225			1.24307	0.217087	-0.0327577	-0.229656														0.0732374	-2.59995																							0.569802	-0.227027
	17.2982	1.07893	-1.7119	1.65766			0.993795	1.77598	-0.0502602	0.885164														1.1876	4.4833																							1.37673	0.24676
	17.065	9.09821	22.2621	11.8916			1.83689	0.45267	-0.00471098	0.0451605														3.03084	3.77996																							0.424543	-0.0957589
	26.8121	3.18488	4.16985	1.54942			0.500652	0.281971	-0.214282	-0.158549														2.58082	2.20495																							0.3642	-0.161787
	9.22536	4.03528	-0.734063	5.20173			0.654719	-0.179033	0.211166	0.0252473														2.07191	0.31855																							0.395502	0.0181132
	8.35853	0.447446	1.19314	8.13787			0.655184	1.03158	0.0471608	-0.0406755														-0.00967214	0.120357																							1.11432	-0.132478
	11.6135	5.27648	6.05755	14.5352			1.46459	0.315581	0.213834	-0.372577														0.741163	-0.518683																							0.237763	-0.107035
	17.2106	4.51288	1.70676	5.07126			-0.0993756	1.27791	-0.02254	0.390411														2.32849	3.8619																							0.212721	0.195131
	0.768968	3.26666	7.4064	0.144242			1.8576	0.597101	-0.0399162	0.0144949														-0.524782	-1.28511																							0.973214	0.0499099
	24.5156	4.19547	0.775975	3.01515			0.418538	-0.124284	0.043655	0.0151488														2.10898	0.815981																							-0.563533	0.0150983
	7.42	3.83913	0.16503	-0.279495			0.678186	-0.195553	0.0352647	0.125202														-0.645193	1.14278																							0.268841	-0.00989967
	10.1335	-5.03162	0.848323	3.56288			0.682445	-0.0784097	-0.22217	-0.220518														1.10163	2.33407																							-0.314004	-0.190107
	10.869	3.16858	-1.58964	1.38119			0.21767	0.214566	-0.131232	0.499707														1.50632	3.33036																							-0.00522917	0.0400859
	3.08697	0.00198352	4.16863	0.14027			1.45307	0.23448	0.197421	-0.431837														0.911204	-1.03064																							0.445614	-0.368003
	19.742	0.665108	-0.957613	4.52884			0.287244	0.262773	0.0451578	-0.083634														-0.480459	-0.059377																							0.678604	-0.0367828
	4.27883	-0.507694	1.21661	2.19873			-0.6603	-0.0583761	-0.122206	-0.0315133														1.96334	2.38779																							-0.114114	0.142091
	-6.25699	-2.03534	0.537045	2.02923			1.53795	1.33607	1.28278	0.0138006														-0.769916	-0.132414																							3.00032	1.01428
	31.8396	11.9391	12.9228	8.36005			0.249665	0.603042	-0.0168192	0.0281477														5.5135	5.69269																							0.46159	-0.0411308
	6.55512	5.83219	3.28728	4.98806			0.822315	0.356472	-0.187509	-0.15298														3.43025	2.15481																							0.466202	-0.0797844
	12.7216	15.0205	0.170783	5.11048			-0.958527	0.024317	-0.161794	0.0267622														1.64388	4.40643																							0.00518746	-0.0514834
	-8.03121	-0.471394	0.622043	4.17654			0.763358	0.549246	0.012306	-0.253438														2.63257	2.02922																							0.210185	-0.392961
	10.9728	-0.00869421	0.612054	-0.85701			0.244661	-0.544338	-0.157049	0.402575														5.51131	4.28637																							-0.176748	0.130799
	5.65691	0.981516	-1.19588	7.16999			6.13737	0.400134	0.114331	-0.0823533														3.6675	0.628851																							0.425241	0.293945
	90.0129	5.06418	2.03188	0.393193			3.87488	0.543173	0.13625	-0.168399														4.76274	0.20975																							0.819013	-0.0955262
	49.677	3.48044	0.497332	8.96764			0.387601	-0.127041	-0.152095	0.187869														1.67001	1.93315																							-0.338151	0.204295
	5.25288	2.61707	0.831443	0.993499			0.42118	0.425797	-0.143233	-0.372908														0.54086	0.400311																							0.341326	-0.440884
	7.05707	-0.377703	-1.00674	2.9474			1.31266	1.08389	0.050467	-0.100808														1.43377	-0.312176																							1.36102	-0.0180962
	15.0983	4.72846	4.47835	0.761592			0.414908	-0.177229	-0.0487366	-0.00812903														0.510504	0.725584																							-0.579336	-0.0556612
	5.50645	1.03648	-0.279947	1.84946			1.70485	0.650516	0.0241194	-0.156225														-0.561285	-1.70132																							0.584086	-0.0811202
[truncated: 48 more rows]

## Sheet: fig5
a	Stable		Re-stable			c (top)	Hit rate				FA rate			c (bottom)	Hit rate				FA rate				f (left)			f (middle)	T1	T2	T3		f (right)
[truncated: 502 more rows]

[truncated: 13 more sheets: fig6, Sup_fig.1, Sup_fig.2, Sup_fig.3, Sup_fig.4, Sup_fig.5, Sup_fig.6, Sup_fig.7, Sup_fig.8, Sup_fig.9, Sup_fig.10, Sup_fig.11, Sup_fig.12]
